# Supplementary material for: A 23‐million‐year record of morphological evolution within Neotropical grass pollen
Source: New Phytol. 2024 Oct 27;246(1):365–76. doi: 10.1111/nph.20214 (PMC11883047; doi:10.1111/nph.20214)
Supplement: Supplementary file 1 — Dataset S1 Modern samples information. Dataset S2 Fossil samples information. Dataset S3 40 quantitative features extracted from fossil pollen images. Dataset S4 40 quantitative features extracted from modern pollen images. [file NPH-246-365-s001.xlsx]

## Sheet: New Phytologist Supporting Info
New Phytologist Supporting Information
Article title: A 23 million year record of morphological evolution within Neotropical grass pollen
Authors: Caixia Wei, Mao Li, Limi Mao, Luke Mander, Phillip E. Jardine, William D. Gosling, Carina Hoorn
Article acceptance date: 1 October 2024

## Sheet: DS1. Modern samples information
Dataset S1. Modern samples information
Subfamily	Species	Country	Year	Latitude	Longitude	Altitude	Photosynthetic.pathway	Vegetation.type	DOMSOIL_UN
Anomochlooideae	Streptochaeta sodiroana Hack.(8677)	Ecuador	1977	0.94	-79.65	300	C3	Tropical.moist.forest	Arenosol
	Streptochaeta spicata Schrad. ex Nees. 1 (9403)	Brazil	1967	-10.87	-61.96	170	C3	Tropical.moist.forest	Lixisol
	Streptochaeta spicata Schrad. ex Nees. 2 (9404)	Ecuador	1985	1.05	-79.07	75	C3	Tropical.moist.forest	Fluvisol
Pharoideae	Pharus lappulaceus Aubl. (8679)	Peru	1936	-7.2	-76.73	600	C3	Tropical.moist.forest	Cambisol
	Pharus latifolius L. (9390)	Venezuela	1964	8.25	-70.75	350	C3	Tropical.dry.forest	Luvisol
	Pharus virescens Doell. (9805)	French Guiana	1986	4.55	-54.45	30	C3	Tropical.moist.forest	Acrisol
Oryzoideae	Streptogyna americana C.E.Hubb. (8676)	Guyana	1988	3.75	-59.3	100	C3	Savanna	Ferralsol
Bambusoideae	Arthrostylidium ecuadorense Judz. & L.G.Clark. (7705)	Ecuador	1985	-3.96	-79.11	2800	C3	Tropical.moist.forest	Cambisol
	Arthrostylidium geminatum McClure. (7706)	Colombia	1939	7.35	-72.63	2450	C3	Tropical.moist.forest	Arenosol
	Arthrostylidium subpectinatum Kuntze. (7707)	Venezuela	1965	10.54	-66.85	2300	C3	Tropical.moist.forest	Leptosol
	Chusquea lehmannii Pilg. (7717)	Colombia	1953	1.18	-77.2	2928	C3	Tropical.moist.forest	Leptosol
	Chusquea scandens Kunth. (7732)	Colombia	1950	4.45	-75.53	3000	C3	Tropical.dry.forest	Leptosol
	Chusquea tessellata Munro.1 (7118)	Colombia	2012	3.75	-74.43	3750	C3	Tropical.moist.forest	Leptosol
	Chusquea tessellata Munro.2 (7736)	Colombia	1974	7	-74.76	3800	C3	Tropical.moist.forest	Cambisol
	Chusquea tessellata Munro.3 (7737)	Colombia	1972	3.78	-74.43	3700	C3	Tropical.moist.forest	Leptosol
	Olyra latifolia L. (9395)	Brazil	1966	-25.78	-53.8	320	C3	Tropical.moist.forest	Nitisol
	Olyra micrantha Kunth. (9779)	Suriname	1959	4.05	-56.18	400	C3	Tropical.moist.forest	Acrisol
Pooideae	Aciachne acicularis Laegaard. (7726)	Peru	1985	-9.38	-77.41	4440	C3	Montane.grassland.shrubland	Regosol
	Aciachne pulvinata Benth. (7723)	Ecuador	1985	-1.4	-78.91	4300	C3	Montane.grassland.shrubland	Cambisol
	Calamagrostis effusa (Kunth) Steud. 1 (9787)	Bolivia	1972	4.08	-74.18	3800	C3	Montane.grassland.shrubland	Leptosol
	Calamagrostis effusa (Kunth) Steud. 2 (7284)	Bolivia	2012	6.51	-72.2	4380	C3	Montane.grassland.shrubland	Leptosol
	Calamagrostis intermedia (J.Presl) Steud. (9763)	Bolivia	1980	4.78	-75.32	4200	C3	Tropical.dry.forest	Leptosol
	Calamagrostis ligulata (Kunth) Hitchc. (9767)	Bolivia	1973	6.5	-72.18	4385	C3	Montane.grassland.shrubland	Leptosol
	Festuca colombiana E.B.Alexeev. (7792)	Bolivia	1972	3.75	-74.42	4020	C3	Montane.grassland.shrubland	Leptosol
	Festuca dolichophylla J.Presl. (7794)	Bolivia	1982	-16.53	-68.08	3500	C3	Montane.grassland.shrubland	Regosol
	Festuca subulifolia Benth. (7775)	Bolivia	1973	0.68	-78.9	3800	C3	Tropical.moist.forest	Andosol
	Poa annua L. 1 (9048)	Bolivia	1985	-9.38	-77.43	4175	C3	Montane.grassland.shrubland	Regosol
	Poa annua L. 2 (9047)	Bolivia	1928	-17.35	-66.35	2600	C3	Montane.grassland.shrubland	Cambisol
	Poa annua L. 3 (7808)	Bolivia	1944	3.29	-76.74	1000	C3	Montane.grassland.shrubland	Andosol
	Poa horridula Pilg. (9055)	Bolivia	1981	-15.6	-66.68	3600	C3	Montane.grassland.shrubland	Luvisol
	Poa trachyphylla Pilg. (7772)	Bolivia	1938	6.38	-72.33	4150	C3	Savanna	Leptosol
	Trisetum howellii Hitchc. (9782)	Bolivia	1974	-17.35	-62.85	130	C3	Tropical.dry.forest	Ferralsol
	Trisetum tonduzii Hitchc. (7876)	Bolivia	1971	9.98	-83.35	3200	C3	Montane.grassland.shrubland	Nitisol
	Vulpia bromoides (L.) Gray. (7879)	Bolivia	1957	-7.43	-78.7	3200	C3	Tropical.moist.forest	Leptosol
	Vulpia myuros (L.) C.C.Gmel. (7880)	Bolivia	1904	-21.52	-64.72	1900	C3	Montane.grassland.shrubland	Leptosol
Aristidoideae	Aristida longifolia Trin. (9416)	Brazil	1968	-12.9	-51.86	300	C4	Savanna	Acrisol
	Aristida recurvata Kunth. 1 (8659)	Suriname	1966	3.66	-56.12	480	C4	Tropical.moist.forest	Acrisol
	Aristida recurvata Kunth. 2 (9784)	Guyana	1937	3.75	-58.71	100	C3	Tropical.moist.forest	Ferralsol
	Aristida recurvata Kunth. 3 (9785)	Bolivia	1985	-16	-62.08	500	C4	Tropical.dry.forest	Ferralsol
Panicoideae	Bothriochloa ischaemum (L.) Keng. (9427)	Curacao	1951	12.17	-68.99	36	C4	Tropical.dry.forest	Calcisol
	Bothriochloa pertusa (L.) A.Camus. (9425)	Curacao	1976	12.17	-68.99	80	C4	Tropical.dry.forest	Calcisol
	Bothriochloa saccharoides (Sw.) Rydb. (7711)	Bolivia	1982	-16.32	-68.08	3450	C4	Montane.grassland.shrubland	Regosol
	Echinochloa colona (colonum) (L.) Link. (9772)	Aruba	1953	12.52	-69.97	20	C4	Desert	Calcisol
	Echinochloa colona (colonum) (L.) Link. (8692)	Colombia	1973	8.93	-75.03	23	C4	Tropical.moist.forest	Gleysol
	Echinochloa polystachya (Kunth) Hitchc. (8693)	Brazil	1971	-7.62	-72.73	170	C4	Tropical.moist.forest	Fluvisol
	Panicum laxum Sw. (9799)	Colombia	1899	11.23	-74.2	10	C3	Tropical.dry.forest	Cambisol
	Panicum olyroides Kunth.(9801)	Suriname	1963	2.13	-56.2	280	C4	Tropical.moist.forest	Acrisol
	Panicum pilosum Sw. (9394)	Venezuela	1969	4.02	-67.68	120	C3	Tropical.moist.forest	Arenosol
	Paspalum fasciculatum Willd. ex Flugge. (8688)	French Guiana	1956	3.98	-53.1	50	C4	Tropical.moist.forest	Ferralsol
	Paspalum repens P.J.Bergius. 1 (9387)	Suriname	1963	5.39	-55.75	0	C4	Tropical.moist.forest	Plinthosol
	Paspalum repens P.J.Bergius. 2 (8672)	Brazil	1977	-3.41	-60.3	30	C4	Tropical.moist.forest	Plinthosol
	Paspalum repens P.J.Bergius. 3 (9386)	Suriname	1963	5.66	-55.76	0	C4	Tropical.moist.forest	Gleysol
	Paspalum virgatum L. (9381)	French Guiana	1987	4.55	-53	130	C4	Tropical.moist.forest	Ferralsol
	Trachypogon spicatus (L.f.) Kuntze. (8664)	Suriname	1977	5.46	-55.21	16	C4	Tropical.moist.forest	Plinthosol
	Tristachya leiostachya Nees. (8665)	Brazil	1968	-19.88	-43.96	1500	C4	Savanna	Alisol
Danthonioideae	Cortaderia hapalotricha (Pilg.) Conert. (7740)	Colombia	1973	6.45	-72.1	3625	C3	Tropical.dry.forest	Cambisol
	Cortaderia nitida (Kunth) Pilg. (7743)	Ecuador	1985	-0.61	-78.67	3700	C3	Tropical.moist.forest	Cambisol
Chloridoideae	Eragrostis maypurensis (Kunth) Steud. (9776)	Venezuela	1955	6.38	-67.25	100	C4	Savanna	Gleysol
	Eragrostis neesii Trin. (9430)	Brazil	1980	-31.33	-54	20	C4	Savanna	Phaeozem
	Eragrostis polytricha Nees. (8657)	Brazil	1966	-25.53	-49.8	900	C4	Tropical.moist.forest	Cambisol
	Muhlenbergia fastigiata (J.Presl) Henrard. (7787)	Bolivia	1904	-21.93	-65.07	3700	C4	Montane.grassland.shrubland	Leptosol
	Muhlenbergia ligularis (Hack.) Hitchc. (7789)	Venezuela	1952	8.67	-70.02	3750	C4	Tropical.dry.forest	Luvisol
	Muhlenbergia peruviana (P.Beauv.) Steud. (8022)	Bolivia	1982	-16.53	-68.03	3750	C4	Montane.grassland.shrubland	Leptosol
	Sporobolus indicus (L.) R.Br. 1 (8036)	Ecuador	1986	-2.08	-78.9	2300	C4	Montane.grassland.shrubland	Cambisol
	Sporobolus indicus (L.) R.Br. 2 (8037)	Colombia	1985	4.68	-74.26	2700	C4	Savanna	Planosol
	Sporobolus indicus (L.) R.Br. 3 (8038)	Bolivia	1982	-16.53	-68.08	3500	C4	Montane.grassland.shrubland	Regosol
	Sporobolus jacquemontii Kunth. (9400)	Venezuela	1978	10.33	-70.03	100	C4	Tropical.moist.forest	Leptosol
	Sporobolus pyramidatus (Lam.) Hitchc. 1 (7864)	Ecuador	1987	0.05	-78.25	2500	C4	Montane.grassland.shrubland	Phaeozem

## Sheet: DS2. Fossil samples information
Dataset S2. Fossil samples information
Site	Samples	Lab code	Latitude	Longitude	Epoch	Age	Reference
Amazon Fan	2094	40119	3.05	-47.75	late Miocene to Pleistocene	0.83	location from Hoorn et al. (2017); age from Jardine et al. (2020)
	2517	40117	3.05	-47.75	late Miocene to Pleistocene	1	location from Hoorn et al. (2017); age from Jardine et al. (2020)
	2643	40124	3.05	-47.75	late Miocene to Pleistocene	1.19	locatiton and age from Hoorn et al. (2017)
	2850	40113	3.05	-47.75	late Miocene to Pleistocene	2.28	location from Hoorn et al. (2017); age from Jardine et al. (2020)
	3048	40112	3.05	-47.75	late Miocene to Pleistocene	2.51	location from Hoorn et al. (2017); age from Jardine et al. (2020)
	3507	40138	3.05	-47.75	late Miocene to Pleistocene	3.99	location from Hoorn et al. (2017); age from Jardine et al. (2020)
	3793	40195	3.05	-47.75	late Miocene to Pleistocene	5.85	location from Hoorn et al. (2017); age from Jardine et al. (2020)
	3817	40199	3.05	-47.75	late Miocene to Pleistocene	5.98-7.71	locatiton and age from Hoorn et al. (2017)
	4087	40209	3.05	-47.75	late Miocene to Pleistocene	8.88	locatiton and age from Hoorn et al. (2017)
Western Amazoina	Santa Sofia 53	18192	-3.98	-70.13	early to middle Miocene	age of middle-late Miocene	location from Hoorn et al. (2022); age from Hoorn (1994)
	Santa Sofia 50	18191	-3.98	-70.13	early to middle Miocene	age of middle-late Miocene	location from Hoorn et al. (2022); age from Hoorn (1994)
	Santa Sofia 34	18186	-3.98	-70.13	early to middle Miocene	age of middle-late Miocene	location from Hoorn et al. (2022); age from Hoorn (1994)
	Los Chorros 35	16788	-3.78	-70.33	early to middle Miocene	14.2-12.7	location from Hoorn et al. (2022); age from Boonstra et al. (2015)
	Los Chorros CH 33: 107/304 HdV	40372	-3.78	-70.33	early to middle Miocene	14.2-12.7	location from Hoorn et al. (2022); age from Boonstra et al. (2015)
	Los Chorros CH 115-91: 80/328 HdV	40447	-3.78	-70.33	early to middle Miocene	14.2-12.7	location from Hoorn et al. (2022); age from Boonstra et al. (2015)
	Los Chorros 22	16835	-3.78	-70.33	early to middle Miocene	14.2-12.7	location from Hoorn et al. (2022); age from Boonstra et al. (2015)
	Pebas 118	17996	-3.33	-71.85	early to middle Miocene	middle Miocene	location from Hoorn et al. (2022); age from Jardine et al. (2020)
	Santa Teresa 10	19255	-3.48	-72.98	early to middle Miocene	17.7-14.2	location and age from Hoorn et al. (2019)
Venezuela ((the Maracaibo Basin)	C105	39375	9.38	-70.73	late Miocene to Pleistocene	age of late Miocen to Pliocene	location and age from Bermúdez et al (2017)
Reference List
Boonstra M, Ramos MIF, Lammertsma EI, Antoine PO, Hoorn C. 2015. Marine connections of Amazonia: Evidence from foraminifera and dinoflagellate cysts (early to middle Miocene, Colombia/Peru). Palaeogeography, Palaeoclimatology, Palaeoecology 417: 176-194.
Bermúdez MA, Hoorn C, Bernet M, Carrillo E, Van Der Beek PA, Garver JI, Mora JL, Mehrkian K. 2017. The detrital record of late‐Miocene to Pliocene surface uplift and exhumation of the Venezuelan Andes in the Maracaibo and Barinas foreland basins. Basin Research 29: 370-395.
Hoorn C. 1994. An environmental reconstruction of the palaeo-Amazon river system (Middle–Late Miocene, NW Amazonia). Palaeogeography, Palaeoclimatology, Palaeoecology 112(3-4): 187-238.
Hoorn C, Bogotá-A GR, Romero-Baez M, Lammertsma EI, Flantua SG, Dantas EL, Dino R, do Carmo DA, Chemale Jr F. 2017. The Amazon at sea: Onset and stages of the Amazon River from a marine record, with special reference to Neogene plant turnover in the drainage basin. Global and Planetary Change 153: 51-65.
Hoorn C, Kukla T, Bogotá-Angel G, van Soelen E, González-Arango C, Wesselingh FP, Vonhof H, Val P, Morcote-Rios G, Roddaz M et al., 2022. Cyclic sediment deposition by orbital forcing in the Miocene wetland of western Amazonia? New insights from a multidisciplinary approach. Global and Planetary Change 210: 103717.
Hoorn C, van der Ham R, de la Parra F, Salamanca S, ter Steege H, Banks H, Star W, van Heuven BJ, Langelaan R, Carvalho FA, Rodriguez-Forero G. 2019. Going north and south: The biogeographic history of two Malvaceae in the wake of Neogene Andean uplift and connectivity between the Americas. Review of Palaeobotany and Palynology 264, 90-109.
Jardine PE, Hoorn C, Beer MA, Barbolini N, Woutersen A, Bogota‐Angel G, Gosling WD, Fraser WT, Lomax BH, Huang H, et al., 2021. Sporopollenin chemistry and its durability in the geological record: an integration of extant and fossil chemical data across the seed plants. Palaeontology 64(2): 285-305.

## Sheet: DS3.40features of fossil pollen
Dataset S3. 40 features extracted from fossil pollen imgaes
Image ID	Site	Dim_x	Dim_y	size	density	CC_SC2_1	CC_SC2_2	CC_SC2_3	CC_SC2_4	CC_SC2_5	CC_SC2_6	CC_SC2_7	CC_SC2_8	CC_SC2_9	CC_SC2_10	CC_SC2_11	CC_SC2_12	CC_SC2_13	CC_SC2_14	CC_SC2_15	CC_SC2_16	CC_SC2_17	CC_SC2_18	CC_SC2_19	CC_SC2_20	CC_SC3_1	CC_SC3_2	CC_SC3_3	CC_SC3_4	CC_SC3_5	CC_SC3_6	CC_SC3_7	CC_SC3_8	CC_SC3_9	CC_SC3_10	CC_SC3_11	CC_SC3_12	CC_SC3_13	CC_SC3_14	CC_SC3_15	CC_SC3_16	CC_SC3_17	CC_SC3_18	CC_SC3_19	CC_SC3_20
40119_1_3_crop	f1	1856	1855	1070.5	87.4	18.8	30.6	31	44	42	48.2	46	45.8	43.6	36.4	39.4	38.8	32.8	34	31.2	35.8	22.8	6	5	1	338.6	215.4	69.4	20.2	10.4	11.4	9.6	10.4	10.8	11	12.4	15.6	20.8	33.6	31.4	43.2	45.4	31.6	7.8	1
40119_10_3_crop	f1	1855	1855	310.55	36.4	401.6	425.4	237.6	67.8	15.4	8.2	8	9.2	9.4	12.4	17.2	13	13.6	13.2	13.2	13.8	17.2	15.8	4	1	168.6	38.4	18	20	23.4	19.2	19.4	17.2	20.4	22	18.8	18.2	20.6	22	19.6	25.6	24.8	13.8	6.2	1
40119_12_3_crop	f1	1855	1855	1516.5	71	52	20	26.4	25	28.2	28.2	36.2	28.4	29.8	29	28.2	28.2	30	25.4	28	35.8	25	11.8	4.8	1	378.2	318.4	112.8	28.8	9.8	9.2	8	11	11.8	14.2	15.8	25	25.6	25.2	25.6	25.8	30.6	20.2	5.6	1
40119_13_3_crop	f1	1855	1855	18.54	189.2	107	37	21	24.4	28	29.8	34	31.2	36	38.6	42.6	39.8	48.8	57.6	63.4	62.6	33	23.6	6	1	219.8	186.6	69	25.6	24.2	26	28.2	30.6	32.4	32	49	46.4	81	76.6	63.8	60.8	54	28.4	7.8	1
40119_15_3_crop	f1	1855	1855	388.3	123.2	35	45.4	56	70	68.4	71	69.4	64.6	59.6	67.4	58.2	55	63.4	53	69.4	51.2	25.8	9.6	4.2	1	75.2	27	23.6	19	22.2	19.2	17	15.4	21.8	27.2	30	34.2	46.8	46.4	52.2	63.2	39.8	13.8	5.6	1
40119_16_3_crop	f1	1855	1855	366.46	67.4	24.2	29.8	32.8	28.4	28.8	27.2	30.2	25.6	24.8	27.2	21.8	24.6	27	23.4	25	33.2	27.4	13.2	6.8	1	374	321.6	149.6	49	18.4	10.6	10	11.6	11.8	17.2	18.6	18	18.2	22.2	20.2	26	25.2	17.4	6	1
40119_18_3_crop	f1	902	902	577.86	115.2	26.8	26	28.6	30.6	32.6	32	29.2	40.2	40.8	38.6	43	38.8	35.4	38.8	47.6	46.2	28.6	16.6	13.2	1	347.6	252.2	76	18.4	9.2	10.8	13	18	22	28.8	28.2	31.6	30.4	31.4	29.6	31.4	25.8	12.6	6.2	1
40119_19_3_crop	f1	902	902	199.76	116.6	19.8	22.2	35	36.4	32.6	33.6	28.2	30.6	28	31	31	35.4	33.8	38.2	55.2	52.6	34.4	25.6	12.2	1	365.4	278.6	89.6	19.2	8.8	9.6	12.6	11.6	13.4	16	19.8	19.8	20.4	29.8	29.2	38.8	47.2	35.6	8.6	1
40119_2_3_crop	f1	1855	1855	1805	64.2	77.4	25.6	21.6	29.6	26.8	28.4	28.4	30	32	33.6	29.6	34	35	32.2	34.6	49.8	32.4	12.4	6.2	1	339	263.6	81.4	17.2	8.6	8.8	13.2	14.2	12.8	19	23.2	24.4	24.2	27	24.4	24.4	36.6	24.6	8.6	1
40119_22_3_crop	f1	902	902	68.444	164	28	39.4	32.8	31.2	34.8	42.2	43.8	43.4	47	47.8	50.4	50.4	79.4	90.6	81.6	52.2	42.6	38.6	2.4	1	209.6	76.8	23.6	13.8	17.2	17	21.2	20.6	23.2	21.2	24.8	32	32.2	37.4	69.6	53	38	28	8.4	1
40119_3_3_crop	f1	1855	1855	617.29	46.4	141.6	26.8	17	19.8	25.8	22.6	18.4	19.2	20	20.2	21.2	19.4	17.2	21	19	20	28	15.2	5.6	1	292.8	169.2	60.4	23.6	15	15.2	14.6	19.4	18.8	18.6	20	21.8	20.6	20.6	22.4	23.4	28.8	18.8	6	1
40119_5_3_crop	f1	1855	1855	2049.4	56.2	156.6	24.8	15.4	20.8	24	25.6	25.6	26	27.4	30.6	26.2	27.8	29	25	27.6	27	25.2	13	4.8	1	377.2	313	103.4	17.8	7.4	11	14.4	20.2	17.6	20.4	21.4	20.8	19.8	22	19.2	19.6	27.4	15.2	6.8	1
40119_6_3_crop	f1	1855	1855	738.46	85.6	30.6	30	34	35.4	33	32	29.6	28.6	31.8	27.2	30.2	31.4	29	24.6	27.8	31.2	22	8.2	7	1	443	498.8	315	109.4	31.2	7.6	7.8	10.6	9.4	9.4	12.6	15.4	18.4	18.4	26.2	23.4	22.6	15.4	4	1
40119_7_3_crop	f1	1855	1855	836.87	66.6	51	24	30.6	31.8	29.6	31.4	29.6	30.8	29.6	29.4	27	27.6	27.6	28	28.8	30.6	28.4	12.2	4.8	1	133.8	24.4	16.8	21.4	21	26.4	26	24.2	29.2	36.6	32.8	35.4	46	37.8	37	43.6	27.2	9.2	7.4	1
40119_9_3_crop	f1	1855	1855	260.39	72	196.8	49.4	15.4	20.6	21.8	23	23.2	20.6	20	20	19.8	20.8	22.8	20.4	21.8	23	26.6	15.4	6.4	1	399.2	389.2	200.6	72	28.8	12.4	10.6	14.2	15.8	18	18.2	20.2	19	19	19.6	18.4	24.6	14.4	5.4	1
40112_10_3_crop	f10	1855	1855	353.29	137.2	15.8	28.2	45.4	41	43.6	42.6	49.2	49.6	46.4	47.8	59	48.8	49.2	46.4	70.8	50.8	31.4	18.8	11.2	1	446.8	535	384	173.4	56.8	21.6	11.8	9	6.4	5.6	5.8	6.2	9.6	16	19.4	24	32.6	31.8	12.4	1
40112_11_3_crop	f10	1855	1855	191.35	111.4	70.8	16.2	20.2	24.2	23.6	23.8	32.2	37.2	46	41.2	41.6	50.8	47	52	46.8	55.2	38.2	10.6	6.8	1	108.6	15	18.2	20.4	20.2	24	32.4	28.6	36.8	33.6	40.6	49.8	43.6	58.2	58.2	73.2	51.6	14	10	1
40112_12_3_crop	f10	1855	1855	136.55	103.2	49.2	23	25.6	34.2	33.2	41.6	40.6	36.2	39.2	34	38.6	42.2	32.8	35.2	37	46.6	28.8	9.2	7.8	1	385.4	368.4	168.4	47	14.8	9.6	6.8	6	6.6	7.8	5.4	8.6	14.8	18.4	25	24.6	28.8	28.4	8.8	1
40112_13_3_crop	f10	1855	1855	70.331	154.8	42.2	19.4	30	34.8	38	49	50.6	41.4	42.4	45	42.8	41.2	41.8	47.6	65	49	26	20.6	8.4	1	355.2	293	136.4	53.2	19.6	12.4	13.4	13.8	16.8	17	23.8	28.2	24.6	27.4	45.8	39	35.2	26.2	12.8	1
40112_14_3_crop	f10	1855	1855	981.59	59.6	168.8	38.8	18.6	20	20.8	23.2	22.6	26.4	23.4	22.6	26.2	24.6	23	23.4	24.4	27.4	28	14.4	8.8	1	257.4	104.4	22.8	15	15.4	17.2	16.4	19.8	19	21.6	20.4	23.6	30.8	29	27	29.2	33	19	9.8	1
40112_15_3_crop	f10	1855	1855	123.83	104	151	26.6	19.8	20.2	23.6	21	20.8	23.6	23.2	23.4	22.4	24	26.2	21.4	26	40.2	28.4	13	9.2	1	265.4	171	52	20	16.4	17.2	21.6	20	24.6	24.6	28.6	27.6	27	28.8	30.4	34.6	34.8	17	10.8	1
40112_16_3_crop	f10	1855	1855	211.33	54.4	293.6	131.8	30.8	18	12.4	16	18	16.4	19.8	18.6	17.6	15.2	19	19.6	16.4	21	31	20.8	5.8	1	298.4	145	27.2	14.6	17	14.8	15.2	13.2	14.8	15.4	21.2	17.4	19.6	23.6	22.8	29.8	36.2	21	13.6	1
40112_17_3_crop	f10	1855	1855	624.66	65.4	145	39	18.8	21	21.4	23	23.4	27.4	27.4	34.2	31.2	33.2	32.6	29.6	33.2	35.8	29.8	12.6	3.8	1	14.8	24.4	27	31.2	36.4	35.2	34	40	38.6	38.8	43	43	39.4	45.8	53.6	53.2	32	8.8	9.4	1
40112_18_3_crop	f10	1855	1855	476.78	107.4	34.8	49.4	61.8	67.6	63	65	62.2	56.2	56.6	56.8	55.2	49.4	46.8	41.8	47	41	20.6	4.8	2.4	1	27.2	22.4	28.2	25.2	28.4	26.6	29.2	32.2	34.4	33.8	47.2	58.6	51	55.4	46.6	64	40.8	9.2	5	1
40112_19_3_crop	f10	1855	1855	90.018	132.6	54.8	30	31.8	35.6	48.2	41	43.2	45	42.2	41.2	55	46.4	45.4	38.2	57.2	45	26	18.6	11.4	1	398.2	387.8	180.2	53.6	15.8	10	9.4	8.2	9.4	10	12.2	16.6	20	25	30.2	30.4	33	27	8.2	1
40112_2_3_crop	f10	1855	1855	3383	66.4	30.6	24.2	32.6	36.8	35.6	42.6	39.8	45.4	41.2	38	41	35.6	31.6	29.2	32.4	37.2	26.4	10	4.8	1	48	25.8	27.8	24.8	23.2	27	28.8	35.4	42.4	37.2	38.4	48.8	42.6	41.4	37.2	48	29.4	11.2	4.4	1
40112_20_3_crop	f10	1855	1855	1450.7	67.4	28.6	24.8	27.4	32	33.2	34.2	34	31.2	32.6	28.4	27.2	28	28	23.6	25.6	32.4	22.2	9	6.2	1	340.8	231.6	64.2	19.4	11.8	11	12.6	11.8	12.6	13.6	19	28	28	30.4	27.2	25.8	30.6	19.4	2.4	1
40112_21_3_crop	f10	1855	1855	219.93	68.8	156.6	27	19.2	21.2	24.2	30	31.4	28.8	25.6	28.8	23.6	29.2	35.4	25.8	28	31.2	25	10.8	5.4	1	252.4	79.8	14.2	10.2	14.6	15	19.8	24.8	18.6	23	22.2	23.6	29.2	30	34	38.2	39.2	19.6	9.4	1
40112_22_3_crop	f10	1855	1855	417.63	67.2	125.8	46.8	25.8	25.2	26.2	21.6	24.4	20.2	23.8	26	23.2	20.6	25.2	24.6	24.8	29	21.4	10.8	5.2	1	374.4	321.6	127.4	33.4	11.4	9.8	12.4	13.2	16.4	19.4	22	24	22	23.2	20	24.6	28.6	15.4	7	1
40112_23_3_crop	f10	1855	1855	1128.1	89.4	51	20.4	24	26.6	26.4	31.4	34.2	37.6	39.2	36	37.8	44.4	37.8	34.4	36.2	38.8	24.2	10	7.2	1	427	482.2	309.6	107.8	28.2	9.4	6.2	6.2	7.8	9	6	7.4	11.4	15.6	23.8	21.8	25.6	25.6	3.6	1
40112_25_3_crop	f10	1855	1855	1690.7	55.4	51.8	16.6	17.8	22.6	25.6	33	41.2	34.8	44	32.4	34	30.6	32.2	28.8	31.2	37.2	24.4	11.2	4.6	1	117.4	29.8	15.8	17.4	15.2	20.2	23	26.8	31	28.8	29.8	39.4	37.8	36.2	38.6	42	32.4	13.6	5.8	1
40112_26_3_crop	f10	1855	1855	1525.8	74.2	42.2	18.6	30.2	32.8	36.4	38.6	41.8	47.2	46	42.2	38	35.8	33.2	34	33.6	41.8	28	9.8	6.8	1	409.2	386.2	217.8	67.4	18.8	10.6	9.4	9	9.4	14.6	16.8	17.8	18	26.6	32.4	42.2	40.2	26.4	7	1
40112_27_3_crop	f10	1855	1855	1713.9	87.2	44.8	24.8	31.6	34.6	43.2	46.4	42.6	45.8	45.8	39.4	39.2	36.2	35	35.4	35.2	40	28.6	12.2	6.8	1	113.8	26.8	18	21	20.8	21	25.6	28.8	34.6	38.6	38.2	41.8	48.6	43.6	44.8	52.2	32.6	12.2	7	1
40112_28_3_crop	f10	1855	1855	693.4	76.6	64	23.8	26	27.4	30.8	30.8	27.6	28.2	34.2	28	28.4	24.8	25.8	22	22	33.4	21.2	11.2	6	1	389.6	331.2	132.2	45.4	12.4	7.6	9.2	10.2	12.2	13.4	14	18.4	20.2	19	24.4	23.4	21.6	14.4	4.2	1
40112_3_3_crop	f10	1855	1855	423.72	93.4	17.4	28	33.2	35.6	43.6	45.4	42.2	52.8	45.4	45.6	42	37	32.6	39.4	46.6	44.2	27.6	12.4	10.2	1	378.8	365.2	195.6	56.8	17.8	8.4	8	7.6	8.2	9	13	10.4	12.6	17	27	27.6	35.2	34.8	6.4	1
40112_4_3_crop	f10	1855	1855	780.02	109.8	28.8	33	41.2	41	59.6	57.4	57	56	52	47.2	50.2	45.4	41.2	45.4	47	44.4	26.8	7.2	6.2	1	117.4	20.6	17.2	18.8	20.8	18.8	23	23.4	29	39.4	46.4	43.6	47.2	50.8	49	79.4	55	11.6	6.6	1
40112_5_3_crop	f10	1855	1855	380.17	92.8	63.2	29	29.8	30	39.4	35.8	35.4	39.2	36.2	35.4	39.6	38.2	33.8	31.6	43.4	38.2	27.8	13.8	8.6	1	277	250.8	112	36.8	18.8	15.4	17.2	17.4	20.6	23	22.8	28.8	30.4	29.4	31	41.2	40.6	20	9.2	1
40112_7_3_crop	f10	1855	1855	213.51	124.8	20.6	34.2	41.4	47.4	52.6	67.8	56.2	64.6	63.4	76.6	62.4	54.6	53.2	49.6	68.8	46.8	26	17.4	6.6	1	438.6	542.6	409	207.6	70.2	21	7.4	6.4	7.6	6.6	6.4	7	8.2	10.4	19	23.4	27	25.8	10	1
40112_8_3_crop	f10	1855	1855	182.81	78.6	98.4	31.6	22.2	26.8	29	26.8	27.4	24.4	29.2	24.2	23	22.6	25.2	22	24.2	28.6	23.2	14.2	9.6	1	390.6	405.8	230	86.4	29.2	14.6	8.6	8.8	9.2	13	12.6	12.8	14.2	19	22.4	21	25	20.2	7	1
40112_9_3_crop	f10	1855	1855	229.48	146.8	36.2	24.6	23.2	25.6	39	32.6	41	42.2	37.8	42.2	47.2	41	42.2	42.4	63	55.8	37.4	15.4	12	1	134.4	44.6	18	20	20	19.8	24	25.8	34.6	29.6	41.8	46	45.8	48.2	52.2	58.6	42.8	15.4	7.2	1
40138_1_3_crop	F11	1855	1855	294.43	110.2	50.4	25.2	22	28.8	30	32.8	33.6	35.6	38	39.4	40	40.8	34.6	34.6	40	40.8	28.2	18.6	10.2	1	457.2	585	436	210.6	69.2	21	8.8	6.8	7	7	7.6	7.2	12.4	15.4	20.2	23.8	28.8	27	6.2	1
40138_11_3_crop	F11	1855	1855	335.65	90.4	109	25.4	19.8	23	23.6	26.6	32.6	33.8	35.2	37.4	35.8	40.2	36.8	29.6	33.4	40.4	27.2	11.2	5.6	1	423	458.8	259.6	92.2	25.4	9.2	8.2	9	9.8	11.8	10.4	14	18	20.8	23.8	27.6	29.2	21.6	4.2	1
40138_4_3_crop	F11	1855	1855	968.12	58	135.6	49.8	24.8	25.8	24.2	28.2	28.2	25.2	29.4	25.6	29	27.6	28.8	28.6	28.8	33	26	12.4	6.2	1	387.6	380.4	179.8	50.2	14.2	9	8.6	10.2	8.8	14.2	17	25.6	23	28.8	27.8	31.8	39.6	25.6	8.2	1
40138_6_3_crop	F11	1855	1855	439.63	81.4	23	27	32.8	37.2	41.4	46	48.4	51	47.2	43.8	45.4	42.6	34.8	35	37.6	37.2	26	6.8	4.8	1	298.8	173.2	46.4	17.4	17.6	14.2	16.2	15.4	15.6	17.4	21.6	24.6	32.6	39.4	31	32.8	35.6	20.8	6.4	1
40138_8_3_crop	F11	1855	1855	377.09	112.8	21.4	33.6	39.6	44.2	54.4	60.2	61	63.8	61.4	60.8	61.8	58	57.6	49.8	68.4	47	28.2	11.6	7	1	18.2	25.4	30.2	28	21.6	16.8	15.2	25.2	31.8	38	50.4	51.8	47	65	61.8	72.2	54.6	12.6	6.6	1
40195_1_3_crop	F12	1855	1855	334.48	68.4	42.6	30	32	31	34.4	37.2	34	33.4	37.4	31.6	33.4	34.8	26.6	30.4	31.6	40.8	27.8	9.8	6.8	1	383.4	371.2	174	44.6	12.6	7	8.2	10.2	10.8	13	14.6	19.8	16.6	21.4	21.8	26.8	34.2	25	7	1
40195_2_3_crop	F12	1855	1855	1519.8	44.2	250.6	95.6	20.8	16	17.2	15.8	17.6	16.2	16.2	16.6	19	19.2	20.6	20	18.2	20.8	25	15.4	8.8	1	424.2	534.8	387.6	230.8	128.8	69.6	33.4	18.2	11.2	10.6	12.8	10	11.4	9	12	13.2	19.4	19.4	6.6	1
40195_3_3_crop	F12	1855	1855	542.33	44.6	315.2	216.4	81.2	26.4	17.8	16.6	19	19.8	18.2	20.8	20.8	19	16.6	17.8	16.4	16.6	18.2	12.2	3.6	1	249.6	109	34.4	17.4	16.4	16	17.4	19.6	18.2	27.6	21.4	23.2	26.8	26.8	26.4	35	28.6	14.6	7.8	1
40195_4_3_crop	F12	1855	1855	293.42	86.4	114.4	99.6	61	27.8	19	23	22.6	23.8	27	26.8	30.4	31	30.4	28.8	31	41.2	29.2	13.2	7.6	1	55.8	18.2	23	24.4	26.4	34.2	36.6	32.8	37.4	29	30.8	39.6	31.6	36.2	34.2	52.8	37	8.4	6.4	1
40199_10_3_crop	f13	1855	1855	173.13	134.6	22.4	21.8	29.4	31.2	29.8	41	36.8	42.2	41.2	41.4	48.2	44.4	41.2	42	51	57	44.6	14	7.4	1	239.8	138.6	48	16.8	13.8	18.8	19.6	23.6	23.2	27.8	31.4	33.2	34.4	36.2	44.6	53.8	49	26.8	9	1
40199_11_3_crop	f13	1855	1855	442.32	90	55.8	17.6	25	35.2	38.6	36.2	36.2	38.2	39	34.2	32.6	36.6	32.2	36.6	33.6	54.4	37.2	9.6	8.8	1	358.8	249	75.2	15.2	8.8	9.6	12.6	14.8	16	23	29.4	31.6	34.2	33.4	30.4	38.6	47.6	30.4	8.6	1
40199_12_3_crop	f13	1855	1855	1284.4	83.6	21	23	30.4	31.4	41	41.2	45.4	47.6	44	47.4	52.6	47.8	49	52.2	60.4	44.4	29	6.4	6.4	1	317.4	207.8	53.6	13.8	10.8	16	16	14.6	14.2	18.4	17.2	21.8	23	30.2	30.4	42	43.4	28	10.4	1
40199_13_3_crop	f13	1855	1855	235.14	117.2	16.8	32.2	37.4	42.8	39	44.2	52.8	51.2	51	50.8	51.6	48	50.6	49.6	54.6	49	29.6	12.4	7.4	1	84.6	33.4	26	25.8	30.4	32.6	33.8	34.2	32.8	37.2	47.6	43	45.2	43.8	61.2	55.6	37.4	14.8	6.2	1
40199_15_3_crop	f13	1855	1855	455.05	113.8	14	28.4	36.4	40.6	45.2	49.6	56	53.8	56.2	58.2	64.4	50.8	52.8	49.8	61.4	53.8	37	8.6	5.8	1	76.4	20	19.8	19.2	19	24.4	23.8	35	36.2	41.4	56.6	56.8	54.6	62.2	61.4	66.8	47.4	14.2	8.8	1
40199_17_3_crop	f13	1855	1855	792.61	76	130.6	25.6	18	21.2	25	22.4	20.2	24.4	27.6	27.2	24.2	29.8	28.8	30.2	29	34.8	32.2	18.8	5.8	1	138.6	31.6	13.2	12.8	12.8	19.4	25.8	28.2	29.2	32.8	36.8	47.6	45	39	38.6	52.2	33.2	11.6	9	1
40199_19_3_crop	f13	1855	1855	914.51	87	28.2	19.8	24.4	30	32.2	47.4	43.4	42.4	42.2	40.6	43.2	41	36.8	38.2	37.8	43.8	32	10	6.2	1	360.2	298.4	110.2	24.8	9.2	9.8	10.8	10	14.4	19.2	29.2	25.8	32	36.2	35.2	39.8	39.4	22.8	5	1
40199_2_3_crop	f13	1855	1855	74.693	110.2	323.2	247.2	114.8	38	15.8	10.4	12	10.8	11.6	11.2	16	13.6	13.8	21.8	19.2	21.6	31.4	25.6	10.6	1	127.2	43	19.8	18.8	17.8	22.6	24.8	21.6	35.4	34.2	35.2	43	40.4	42	53.2	65.8	47.8	19.8	8.2	1
40199_22_3_crop	f13	1855	1855	156.25	100	34.4	22.6	26	27.6	37.6	34	39.8	44	42.6	43.2	43.6	41	39.8	38.8	41.6	39.2	25.8	8.6	5.4	1	89.2	23.8	17.8	22.4	25	24.4	25.8	27.2	27.2	28.8	34.8	42.2	39.6	37.8	45.4	56.2	39.8	16.2	11	1
40199_23_3_crop	f13	1855	1855	860.83	76.8	106.6	28.6	17.6	23.2	28.4	32	31.6	33.8	38.4	34.4	35.8	35	32.2	31.8	32.2	34.4	29.6	11.2	4	1	211	89.2	27.6	17	18.4	19.8	20.2	20.4	26	27.4	28.6	28	35.6	32.4	29.8	31	26.8	13.8	6.6	1
40199_24_3_crop	f13	1845	1845	212.14	97	18	24.2	35.2	40.8	44.2	50.2	40.6	41	39.2	40.8	41.8	43.8	39	38.8	34.8	43.2	27.2	7.4	7.4	1	308.6	231.4	97.2	28	15.2	20.4	18.6	18.8	18.2	22	23.4	25.6	24.4	25.8	27.4	27	29.8	17	4.8	1
40199_26_3_crop	f13	1855	1855	452.95	78.4	112	31	18.6	18.8	22.2	21.6	30.2	26.4	33.2	32.6	30.8	33.2	31.8	29	32.2	36.8	30.2	14.4	5.6	1	114.2	45	21.4	20.6	22.8	24.8	27.6	29.2	34.8	33.6	33.4	35.4	34.2	36	35.8	40.6	31.6	11	9.6	1
40199_27_3_crop	f13	1845	1845	2437.2	57	147.6	30.8	15.2	17	17.8	21	22.8	27.2	26.2	28.2	28	27.4	25.4	25.6	26	25	21.4	11.2	5.2	1	219.6	60.4	17.6	14.6	18.6	20.8	22.6	26	25.8	32.6	30	31.2	32	29.2	32.8	37	32.4	17.6	5.8	1
40199_28_3_crop	f13	1845	1845	5718.4	44.4	118	17.2	20.8	24.4	29.8	28.2	35.2	35	34.8	33.2	31.8	32.6	38.6	32.6	36.6	30.6	21.8	6.2	2.4	1	252.8	74.6	17.8	17.6	17	16.8	21.2	20	21.2	15.6	22.4	20.8	25	23.8	22.6	25	26	14	6.4	1
40199_29_3_crop	f13	1845	1845	626.65	86.6	21	31.4	38	40.2	41	43	44.8	43.4	42	42.8	43.6	47	39.2	38.6	35.4	43	27.4	6.6	4.4	1	51	24.4	20.2	20.8	23.4	27	31.6	32.6	37	42.4	44	50.8	45.6	47.6	39	54.2	33.6	6.8	6.2	1
40199_3_3_crop	f13	1855	1855	329.98	136	20.8	29.6	36.6	44.8	49.6	47	46	49.2	53.8	64.4	62.2	55.8	64.8	68.8	76	60.6	38.4	15.4	8.2	1	178.4	93	42.2	23	22.2	18	25.8	26.2	28	30.4	32.4	35.4	38.2	42	47.4	57.6	49	24.8	8.6	1
40199_31_3_crop	f13	1855	1855	176.54	111.4	21	27	28	37.4	42.8	38	42.6	46.2	40.4	51.6	49.6	42.4	45.2	46.2	65	49.8	32.6	16.2	11.4	1	129.4	18.8	13.2	20.2	18.8	22.8	27.6	26.2	34.8	33.8	40.2	43.4	36	39.4	40.8	54.4	36.6	15.8	11.8	1
40199_34_3_crop	f13	1845	1845	85.398	94.4	191	56.6	19.2	17	20.4	23.6	26.2	27.2	28.2	28	28	27	33.6	29.6	33.8	45	36	17.8	7.8	1	133	26.6	16.4	19.2	22	25.2	27.6	34.4	33	29.4	30.2	32.6	29	34.2	56.6	43.4	33.8	26	14	1
40199_35_3_crop	f13	1845	1845	155.02	50	408.4	449.8	265.4	86.6	23.6	10.4	5.6	5.6	9.8	11.2	13.8	14.4	14.2	13.6	14.4	14.4	16.2	16.2	3.8	1	20.8	21.8	25.6	30.4	34	32.6	35.2	38.6	37.4	36.2	45.8	40.8	40.6	40	52.6	50	28.6	21.8	9.4	1
40199_7_3_crop	f13	1855	1855	346.7	59.2	129.8	28.2	20	25.8	32.6	27.6	27.8	26.6	26.6	25.8	25.2	25.8	28.8	26.6	28.4	29	26.2	13.2	3.4	1	297.2	230.6	90.8	30.4	13.8	11.4	16.2	14.2	17.6	19	20.8	20	21.4	25.6	21	19.4	23	19.2	7.8	1
40199_9_3_crop	f13	1855	1855	237.62	64.8	292	166.6	48.2	17.2	17.2	16.8	16	17.8	20.2	24.8	26	27.8	23.8	27.4	25.4	30.8	33.8	23.6	8	1	452.2	597	516	312.6	121.4	38.8	13.6	6.2	4.2	4.4	4.4	5.6	8.2	7.4	10	11.8	14.8	26.6	15.8	1
40209_2_3_crop	f14	1855	1855	334.73	107.4	85.6	21	29	28	38.4	47	51	50.4	58.2	48.6	53.4	54	53	55.4	51.4	51.8	34.4	13.4	6.2	1	69.2	44	30.6	30.8	37.4	38.6	35.4	36.8	40.4	39.2	42	49.6	49.2	49	55.4	59	35.2	13	9.2	1
18192_1_3_crop	f15	1855	1855	1830.8	110.8	34.4	51.2	74.4	73	76.2	81.2	73.2	70.4	71.2	72	64	56	60.2	52.6	59.4	47.6	20.6	5.2	3.8	1	165.2	58.8	24.8	16.6	15.6	16.2	17.8	20.4	25.6	31.2	28.4	33.6	41.4	39.8	47	51.8	38	14.8	4.8	1
18192_10_3_crop	f15	1855	1855	862	75.2	32.4	25.2	33	40.4	39.6	36	35.6	33	32	28.8	31.4	31.2	29.4	26.8	26	27.4	24.8	9.6	3.6	1	20.8	19.6	23	26.8	27.2	36.4	35.2	42.2	42.8	39.8	42.2	51.4	41.2	38	36.2	39.4	22	7.4	4.2	1
18192_11_3_crop	f15	1855	1855	26.952	113.6	18.4	28	40.8	57.2	64.6	64.2	85	84.4	97.8	85	79.2	70.6	71.4	76.6	75.8	52.6	19	14	9.2	1	29	28.8	42.6	50	51.6	48.8	53.8	53.4	66.6	63.2	70.6	71.6	71.8	100.8	98.6	68.6	26	26	9.6	1
18192_12_3_crop	f15	1855	1855	1150.7	96.4	29.4	39.8	44.4	62.8	57.8	59.4	67.2	58.2	63.4	57.8	58.8	48.2	45.4	43	50.8	43.8	24.4	5.2	4.6	1	284.8	137.2	37.4	17.6	13	13	13	8.6	7.8	9.6	13.2	14.6	20.2	36.2	35.6	37	46.6	31.8	8.2	1
18192_14_3_crop	f15	1855	1855	913.83	120.2	39	50.6	70.6	71.4	82	83.8	80	80.6	73.2	75	67	61.6	60.6	52	59.8	47.6	16.6	5.2	2.8	1	349.2	288	96.6	26.2	14.2	11.8	8.8	9	7.8	9	11.2	15.8	17.2	31.6	34	42.8	43	30	9.4	1
18192_15_3_crop	f15	650	650	919.85	81.6	22.4	27.8	37.6	52	57.4	56.8	52.4	55	50	45	39.6	39	37	37.2	31.6	33.8	21.8	4.8	2.8	1	26.6	35.6	34.6	31.2	35.2	36.2	35.4	39	40.6	37.4	35.8	40.2	31.6	28.2	26.4	38	26.4	10.8	5.2	1
18192_16_3_crop	f15	1855	1855	1140.9	98.8	49.6	27.2	30.8	39	38.8	44	51	50.4	44.2	39.2	35	33.6	33	29	28	30.8	20.6	5.4	5	1	338.4	259.8	79.2	22.6	9.6	10.4	11.6	12.4	17.2	18.2	25.8	29.8	37.4	42.2	35.2	29.8	26.6	15.2	5	1
18192_17_3_crop	f15	1855	1855	517.02	125.8	37.2	49	71.8	69.2	79.8	84	74.8	81.4	75.2	82.4	72.2	66.8	61.2	55.4	64.6	41.6	17.6	6.8	3.8	1	91.6	28.2	25.6	26	27.2	18	17.2	12.4	14	12.6	15.8	21	28.6	37.6	44	63.8	59.8	31	9	1
18192_19_3_crop	f15	1855	1855	513.12	141.6	36.8	54.8	63.2	84.2	88.2	79.4	89.6	81.6	91.2	74.2	67	65.8	59.6	71.6	62	43.6	15.6	12.6	8.6	1	102.2	33	26.6	25	23	19.8	17	14.8	18.4	16.6	18.8	22.6	26	41.8	39.2	52.6	57	28.6	8.6	1
18192_20_3_crop	f15	1855	1855	421.6	90.8	19.8	29.6	44.6	50.4	61	53.8	56.2	56.6	46.4	47	40	41.8	38.2	38	35.6	35.6	24.2	5.6	3.6	1	60.2	23.8	22	23.8	27.6	23.6	28.2	33.2	32.4	37	42	47.6	44.2	41	39.2	41.6	33.2	10.6	4.2	1
18192_21_3_crop	f15	1855	1855	841.47	104.2	51.6	21	23.4	28.2	29.8	38	44.8	46	48.6	51.2	53.8	54	52.2	56	42.2	42.4	22.2	5.4	4	1	327.8	224.8	78.6	24.6	15.2	10.8	8.8	10.2	8.8	9.2	11.4	16.8	22.4	30.6	35.2	40.2	46.8	28.8	14	1
18192_24_3_crop	f15	1855	1855	147.63	119.2	35.4	44.6	57.2	61.6	66.8	79.2	73.4	83.8	81.2	90	68.4	65	63.4	48.8	56.4	39.8	13.2	7.2	4.6	1	336.6	220	53.4	12.2	13.6	12.6	11.2	7.4	6.4	6.2	4.4	7.2	10.6	22.8	28.6	44.8	52.6	41.4	7.6	1
18192_3_3_crop	f15	1855	1855	1394.2	102.8	30.8	59	66.8	66.6	67.2	74.6	66.2	66	66.6	58.2	52.2	48.8	48.2	42.2	45.6	37	15.6	4.6	3.8	1	70.8	22	21.2	22.2	19.6	20.6	22.6	25.4	34.2	33.8	38	50	47.2	53.4	49.2	58	42.6	14.6	4.4	1
18192_4_3_crop	f15	1855	1855	1991	91.4	22.4	37.2	43.4	47.6	58.4	63.4	65.8	65.6	59.4	60.6	53.2	49	45.2	43.2	45	39.2	21.8	6	3.6	1	26.2	33.6	42	38.8	38.6	35.4	40.4	46.8	40.2	46.2	50.4	53	49.2	54.2	47.4	45.6	31.8	7.8	3.8	1
18192_6_3_crop	f15	1855	1855	852	100.6	25.4	39.4	43	48.6	52.2	53	56.2	60.4	53.8	52.4	49.4	49.2	44	44.8	41.4	43	29.4	5.6	2.6	1	193	44.8	20.6	18.6	15	15.2	15.4	17.8	18	25.2	28.2	39	51.8	47.6	61	59.4	50.8	16.6	9	1
18192_7_3_crop	f15	1855	1855	722.64	104.6	27.6	19.2	29.6	42.8	49.2	53.4	49.6	47.6	44.8	46.8	46.2	48.8	40.8	43.2	41	46.6	28.4	10.2	6.2	1	32	25.8	30	35.4	34	38.4	40.8	44.2	48	52.4	54.6	55.2	55.8	51.4	69.2	56.4	33	14.4	7.6	1
19788_26_3_crop	f15	902	902	64.075	181	30.4	40	38.2	40.8	39	37.6	41	40	38.4	44.4	41.6	44.2	51.4	81	65.8	37.6	42.6	34.4	1.6	1	268.4	140.2	45	17.2	11.6	11	14.2	11.2	18.8	19.6	21.6	22.8	27.2	28.2	31.2	58.4	48	18.8	11.6	1
19788_27_3_crop	f15	451	451	74.021	140	42.6	51.2	59.6	66.6	67.6	64.2	56	54.2	44.8	50.8	39.8	39.6	47.2	46.6	66.8	45.4	16.2	16.4	9.6	1	25.2	27.4	21.8	19.8	20	21.8	24.4	35.6	41	51.2	65.2	54.8	57.8	55.4	95	62.8	42.2	24.6	9.4	1
19788_29_3_crop	f15	902	902	469.42	115.6	43	61.2	75	68	66.4	62.8	58.2	50.2	46	44.2	41.8	38.2	38.8	37.6	41.2	31.8	18.8	6.6	6.2	1	162	32	14.8	14.4	15.8	18.8	20.6	33.6	34.2	37.4	37.8	40.4	33.8	28	29.4	23.8	24.2	11.4	5.2	1
19788_30_3_crop	f15	902	902	97.376	140.6	51.6	59.2	74.2	71.8	70.8	64.6	60	53.8	49.8	57.2	45.8	46.6	46.4	58.8	63	42.4	20.6	16	7.2	1	27.2	23.6	22	21.4	24.2	24	27.8	42.2	43.6	41.4	52.6	45.6	50.4	50.2	75.6	55.4	32	19.2	9	1
19788_31_3_crop	f15	451	451	32.639	111.6	26.6	37.4	42.4	48	49.6	44.4	46	47.2	41	46.8	48	40.6	37.6	37.2	48.8	38.2	23.6	10.4	6.2	1	83	16.4	12.2	14.6	16.4	20.6	26	29.4	41.8	35.6	32	45.8	40.2	49	94.6	67.8	49.8	24.2	10.2	1
19788_32_3_crop	f15	451	451	141.73	125.4	35.4	60.2	72.6	79.2	67.8	65.6	62.6	51	48.8	43.8	49.2	41.8	40.6	37.8	51.6	40	21.6	8.8	6.4	1	29.8	22.2	25.2	20.4	21	27.4	29.8	38.8	48.2	57	50.8	52.6	42.8	51.2	40.8	45.2	29	6	8.6	1
19788_33_3_crop	f15	902	902	127.52	160.4	30.8	54.2	56.2	72.4	57	48.6	53.8	44.6	43.4	35	39	33.2	32.8	34.4	45.2	35	20.2	11.4	8.4	1	260.4	94.8	19.2	12.8	12	12	12.2	20.6	21.4	25.4	27.2	25.8	31.4	31.6	30.4	35	35	21.4	10.2	1
19788_35_3_crop	f15	902	902	488.79	106.2	27.8	50.2	52.8	69.8	55.4	56.6	62.4	48.8	43.4	40	44.8	38.4	39.2	37	45	32.4	17.6	7.4	6.4	1	170.2	54.2	21	13.8	15	13.8	17.4	19	27.2	32	31	35.2	43.4	36.8	39.4	32.4	28.6	16.2	5	1
19788_36_3_crop	f15	902	902	342.44	109.2	42.8	57.2	56.8	59	54.6	53	52.8	46.2	44	41.4	39.2	35	34	36.8	35.6	35.6	25.2	6.4	3.2	1	54.4	16.6	21.6	20.2	23.2	28.8	32.2	37	48	42.2	50.4	52.6	41.8	42.8	38.8	48.4	30.6	10	4.6	1
19788_38_3_crop	f15	902	902	52.581	130.4	40	53	59.4	61.6	54	54.2	53.4	41	42.6	39.6	45.6	36	38.4	35.4	55.6	40.8	24.8	15.4	9.8	1	190	70	21.6	13	12	14.6	13.8	17	25.4	24.8	29	37.8	40	43	40.2	59.4	38.2	17.2	8.2	1
19788_39_3_crop	f15	902	902	34.391	108.2	37	28	30	33	30.4	36.4	30.2	34	29.8	25.6	30.6	26.6	24.4	24.8	31.8	39.8	28.2	17.4	11	1	16	20.2	25.4	30.8	44.4	43.6	51.2	52.2	47.2	65.6	60.2	74.6	78.4	103.6	75	56.2	53.8	27.4	2.2	1
19788_41_3_crop	f15	902	902	160.04	127.8	33.4	44.4	54.8	55.8	56.6	50	47.8	50	39.4	38	33.4	31.2	27.2	32.6	33	38.2	24	4.8	7.4	1	234	83.4	21.2	14	11.8	12.2	13.6	14.4	22	29.8	34	36	39.2	36	41.4	40.8	34.4	15.6	8.2	1
18191_1_3_crop	f16	1855	1855	2421.3	29	402	448.6	295.4	113.8	35.2	13	10.8	10.2	11	12	11.4	10	9.8	10.2	10.2	9.4	9.6	11	3.8	1	365.6	276.6	72.2	19.8	14	14.8	17.6	14.6	15.6	20	20.8	19.6	18.2	21.4	17.4	14.6	19.6	12.4	3	1
18191_10_3_crop	f16	1855	1855	596.45	80.8	56.8	18	26	34.2	38.6	41	41.2	42.8	46	39	37.6	35.8	31.2	28.2	26.8	28.2	19.8	6.4	3.2	1	387.4	346.8	138.2	32.2	10	9	6.8	7.6	8.4	9	10.6	14.4	16.4	23	28	26.8	23.8	21	5.6	1
18191_11_3_crop	f16	1855	1855	561.88	96.6	21	33.2	46.6	52.8	54.6	59.6	61.4	58.6	57	58.6	53.8	47.2	46	45	45.4	43.2	27.6	6.2	3	1	170	52	21.8	20.2	19.4	19	18	16.8	14.6	17.2	23.2	29	38.2	36.2	36.4	42.6	41	24.2	4.4	1
18191_12_3_crop	f16	1855	1855	1097.4	80	18.8	19.2	28.8	32.2	34.2	43.8	40.4	45.6	49.4	45.2	44.6	43.8	37.8	35.6	35.4	39	25.6	8.2	3.8	1	29.4	30.4	32.8	29.8	33	32.2	35.2	39.8	36.2	40.8	49.2	49.6	41.8	47	49.6	50.8	34.6	9.6	5.6	1
18191_13_3_crop	f16	1855	1855	226.58	98	50.2	19.8	27.6	30.6	37.2	39.4	38.8	39.8	41.2	36.8	37.6	39	39.4	35.6	33.8	44.6	27.4	8.2	7.4	1	473.4	700	715	563.8	334	156.8	56.4	20.4	6.4	1.6	2	3.2	3.6	4.2	7.2	11	13.6	14	12.8	1
18191_15_3_crop	f16	1855	1855	415	143.8	50.2	70.6	73.8	84.8	97	86	91.8	91	100.6	82.8	76.2	78.4	68.4	84.6	63	45.6	13	7.6	4.4	1	207.8	55.8	25.6	20.6	17.6	14.6	12.6	9.4	6.6	5	5.6	10.4	15.8	29.6	31.2	40.6	54.8	39.8	8.6	1
18191_16_3_crop	f16	1855	1855	1676.7	67	20.8	33.4	41.2	44.6	45.6	44.6	37.4	33.4	36.6	33.6	30	30	28	26.8	27.8	31	22.4	8.6	2.4	1	315.6	158	38	12.4	12.2	8.4	14.4	18.2	25.2	27.4	34.4	27.8	24.4	24.2	22.4	22	25.8	14.8	6.6	1
18191_17_3_crop	f16	1855	1855	308.67	123.4	35.8	47.6	60.2	67.8	77	90.8	81.8	82.4	71.4	82.6	72.2	58.2	63.4	56.2	68.6	43	15.2	11.6	5.8	1	312.2	241.2	73.2	18.8	12.8	14.8	11.4	11.8	11.2	12	10	17	18	35	34.4	41.8	51.2	27.8	7.6	1
18191_18_3_crop	f16	1855	1855	551.23	58.4	212.8	67.8	19.2	18.8	21	26.8	26.8	24.2	26.6	23.4	25.2	22.6	22.2	22.2	21	22.4	23.8	12.2	4.8	1	207.6	76.4	21.4	13.8	18.4	21.4	19.6	21.6	17.8	21	26.2	29.4	28.2	23.8	27	30.6	29	13.2	10.6	1
18191_2_3_crop	f16	1855	1855	407.83	100.8	30	37	47	57.2	60.2	68.2	72.8	60.6	63.4	60.8	62.4	52.4	48.2	43.6	46.4	41.4	19.4	5.4	4.8	1	174.6	35.8	17.2	16.2	17.6	18.4	11.4	11	10.8	18.6	21.6	29.8	34.6	30.2	46.2	42.6	46.4	15.8	7.6	1
18191_20_3_crop	f16	1855	1855	480.84	103.4	19.4	32.2	46.8	60.6	53.8	69.4	73	59.8	59.2	56	58.6	49	46.8	46	53.2	40.8	23.2	3.6	3.6	1	55	31.6	29.4	27	27	23.6	27.6	31	29	34.8	43.2	42.2	41.6	53.4	50	55.6	38.4	9.4	6.4	1
18191_21_3_crop	f16	1855	1855	445.37	142.2	53.4	83.4	87.6	97.4	106	92.8	101.2	85.6	104.6	87	77.4	78	65.8	63.2	53.6	40.4	9.8	3.8	3	1	49	29.8	27.8	28.2	23.8	20.6	17	16.4	22.6	27.4	31.2	40.6	42.2	44	56.2	76	58	14.8	7	1
18191_22_3_crop	f16	1855	1855	2121.4	75.2	27	55	60	62	59.6	51.4	50.8	45.6	42.4	43.2	42.6	39.4	36.8	42.6	36.4	36.2	24.6	5.2	2.8	1	178	51	16.2	15.2	17.4	13.4	12.8	15.4	19.8	28.2	30	32.2	39.2	37.2	42	36.6	35.6	17.2	7.6	1
18191_23_3_crop	f16	1855	1855	131.19	102.6	53.6	32.6	32.8	39	40.6	35.6	35.8	38.6	37.2	42.8	38.4	36	36	38.4	37	39.2	26.4	8.4	10.2	1	250.6	141.8	29.6	15.2	17.8	17.8	18	19.6	17	22.2	30.2	26.6	31	34.2	45.2	40.4	50.8	26.4	13	1
18191_24_3_crop	f16	2040	2040	2930.4	80.4	39	27.4	40.8	42.4	42	41.6	47	58	49.4	51	47.4	45.8	42.6	43.6	39.6	43.6	30.4	8.6	3.8	1	141.8	23	17.2	20.8	18.6	18.4	15.4	15.4	17.2	24.4	24.2	31.4	37.6	36.2	43.6	39.4	40.6	16.6	5.2	1
18191_25_3_crop	f16	1855	1855	496.34	82.8	22.8	34.2	39.2	47.6	53	53.6	51.4	57.6	51.6	52.6	41.6	45.6	40.8	34	30	36.6	22	6.6	4.8	1	304	153.2	30.6	14.2	13.4	11.2	12.2	14.2	19.4	20.8	29.2	24.6	35	39	34.8	34.6	36	19.8	9.8	1
18191_26_3_crop	f16	1855	1855	1706.5	105.6	20.8	38.6	33.2	39.4	43.6	39.8	49.6	55.4	48.6	54.2	52.2	48.8	41.4	49	40	46.2	33.2	7.4	3.6	1	315.4	177.4	40	13.6	12.4	12.6	10.6	10.2	10.6	13.8	16.6	23.8	29.4	33.4	38.8	40.2	44	26.8	7.2	1
18191_27_3_crop	f16	1855	1855	402.63	114.2	35.4	47.4	52.4	54.8	54	55	59	51.2	48.4	50.4	56.2	47.2	42.6	39.4	37.2	35.4	18.2	4	3.4	1	159.8	25.8	16	15.4	17.2	13.4	14.8	18.4	21.8	29.6	31.8	42.2	50.8	44.8	55.4	75	48.2	15.6	7.6	1
18191_28_3_crop	f16	1855	1855	766.25	132.2	41.6	60.6	66.2	72.8	84.8	80	82.4	80.4	80.6	78.4	72.4	73.6	70.2	68.8	73	56	18.6	12.2	6.4	1	351.8	266	83.4	20.8	11.8	10	10	7	6.6	7	7.4	14.6	16.2	26.4	28.6	41	45.6	32	10.2	1
18191_29_3_crop	f16	1855	1855	979.88	66.4	23.4	30	37.2	42	38.2	34.6	37	37.8	36.2	34.2	33.8	30	28.6	27	27	26	20.2	4	2.6	1	251.8	72.2	17	14.2	14.6	12.2	14	19.2	18.8	26.8	31.6	29	38.8	38	42.8	39.2	44	21.4	7.8	1
18191_3_3_crop	f16	1855	1855	106.51	134.4	29	40.8	60.2	57	59.2	73	65	74.2	60.6	71.4	61	60.8	57.4	64.4	73.8	49.2	17.6	19.4	11.6	1	162.8	31.6	24	20.2	16.4	14.6	15.2	13.2	16	16.8	21.6	27.2	34.8	33.2	41.6	60.4	47.4	17	9.2	1
18191_30_3_crop	f16	1855	1855	1522.4	78.4	55.6	17.6	24.2	27.6	35.8	33	37.8	36.2	39.6	39	40.6	38.2	36.8	35.2	32.8	39.2	26.4	8.4	6.4	1	400.4	444.2	265.2	85	25	9.2	7.6	7.6	9	6.8	6.4	11.4	17.8	19.6	25.6	28.4	30	25.8	4.2	1
18191_31_3_crop	f16	1855	1855	502.02	109.2	25	34	44.2	53	54.8	57	68.8	62.4	65.6	57.8	62.2	53.6	53.8	44.6	58	42.2	21.2	11	7.2	1	352.4	279.4	106.8	39	17.8	12.4	11.6	10.8	11.2	9.8	12.6	16.4	20.4	21	26	29.8	41.8	29.6	10.2	1
18191_32_3_crop	f16	1855	1855	1454.2	98.2	26.2	22.6	27.4	28.8	38.2	44.8	42	53.6	51.4	48.8	51.2	53.2	41.6	45.2	34.8	41	24.8	6.4	5	1	326.2	185.8	41.6	14.2	12	10.8	11	10.4	12.4	13	19.2	23	29	42.2	35.4	45.2	46	28.8	13	1
18191_33_3_crop	f16	1855	1855	701.64	85.6	27.2	31.2	36.8	45.6	40.8	41.4	37.8	34.2	34.6	28.8	29.8	25.8	25.6	24.2	26	25	22.4	8.2	5	1	285.6	133.4	19.8	12	12.8	13.6	18.4	22.4	31	31.6	34.2	31.2	31.6	27.4	23.8	23.2	24.2	14	4.2	1
18191_34_3_crop	f16	1855	1855	479.13	94	20.4	31.6	46.6	52	47.8	46.6	44.6	43	41.2	39.8	42.4	42.4	37.4	37.6	38	44.2	32.4	9	4.4	1	109.6	34.8	23.4	23.6	25.2	26.2	27.8	34.2	36.2	36.6	39.6	42.4	42.2	38.8	36.4	31.6	25.8	7.4	6.8	1
18191_35_3_crop	f16	1855	1855	105.94	81.2	47.6	17.4	22	27.8	30.2	37.8	35.8	41.8	46.4	42.6	45	45.8	42.6	42.8	34	40.8	23.2	5	5.2	1	355	300.8	110.8	27.8	10.4	11.2	10.4	9.6	11	11.8	10.8	18.2	19	24.2	27	29.4	38.4	29.2	8.8	1
18191_36_3_crop	f16	1855	1855	1699.4	65.6	77.8	18.2	23.4	26.4	37	35.2	39	36	37.8	35.6	37.6	35	34.6	32.2	37.4	38.6	26.4	9.2	3.8	1	339.4	228.6	56.8	17.2	12.4	8.2	5.6	8.2	12.6	16	15.2	21.2	21.4	31	33.4	34.2	32.6	22.8	4.6	1
18191_37_3_crop	f16	1855	1855	67.532	96.8	29.6	21.2	29.6	33.4	36.2	42.8	36.2	38	42.4	42.4	38.4	42	33.8	38.6	30.8	41.6	25.8	6.2	12	1	253.8	96.4	17.6	10.4	11.2	14.6	17.2	17	18.6	26.4	28.8	29.8	33	32.2	42.2	39.2	36.4	16.8	8.8	1
18191_5_3_crop	f16	1855	1855	883.44	86.2	36.8	29.8	33	39	48.2	46.8	46.6	50.6	45.8	43.8	40.2	38.2	36.2	34.2	28.8	30.6	19.4	5.2	2.2	1	236.4	108.8	27.8	15.2	16	15.6	15.2	16	17.4	19.8	24.6	28.8	37.6	39	42.4	48	47	21.4	9	1
18191_6_3_crop	f16	1855	1855	1608.4	93.4	37.2	52.8	49.8	63.6	55.2	55.6	52.6	50.2	49.2	45.4	47.4	38.2	35	37.4	35.2	33	19.2	4.6	4.4	1	239.8	76.8	16.6	13.2	10.8	9.6	9.8	10.4	13.6	19	27	27.6	29.2	35.6	29.4	34.4	36.4	20.6	7.2	1
40372_1_3_crop	f17	1855	1855	2640.1	47.4	280.8	139.6	29.2	11.4	13.6	14.2	14.6	22.8	22.6	26.4	24.6	24.6	22.2	21.2	20.2	21	22.6	14.6	2.8	1	38.2	22	24.6	29.4	30.4	34.6	33	30.2	35.2	30.8	28	29.8	27.2	26.8	25.4	36.8	21.8	9.6	7	1
40372_10_3_crop	f17	1855	1855	2449.3	50.8	34.2	25.4	34	28.8	34.2	33.6	29.2	30.2	28.8	30.4	28	29.6	28.6	26	24.8	27.4	23	8.8	3.2	1	361.6	310	133.4	41.8	15	11	13.4	14.8	15.2	18.4	23	25	24.4	27	25.2	24	24.4	17.2	3.2	1
40372_11_3_crop	f17	927	927	259.75	122.8	51.6	69.8	78.6	84.6	84.6	77	73.8	78.8	64.6	64.2	59.4	59.6	54.6	62.2	58.2	42	14	10.2	6	1	19.8	22.4	26.2	27.6	25	26.6	28	34.4	42.2	39.2	40.6	60.4	47.6	52.4	43.6	59.6	38	7	7.6	1
40372_14_3_crop	f17	1855	1855	424.05	102.6	30	36.2	43.2	52.4	55	62.2	63.4	54.2	51.6	52.8	64.8	52.8	48.2	43.2	52	38.8	18	8.6	5.8	1	201.4	64.6	20.6	17.4	19	14.2	17	12.4	16.2	19.8	18	27	32.8	38.2	40.8	49.6	45.6	23	5.8	1
40372_16_3_crop	f17	1855	1855	901.32	89.4	23.8	31.6	34.8	40	46.6	46	47.2	48.4	43.2	38.2	34.4	40.4	33.6	33.8	33.8	34.6	25	6.4	2.4	1	23.6	31.6	35.6	37.8	37.6	41.4	39.4	46.2	45.8	44.4	39.4	44.8	36.2	35	30.4	33.4	21.6	6.6	3.6	1
40372_18_3_crop	f17	1855	1855	565.84	71.6	27	33.8	41.8	42.8	37.6	42	35.4	31.2	33	28.6	30.4	34	32.8	28	27.6	30.4	18.2	7	2.8	1	349.6	265.4	86.4	18.8	10.6	12	15	18	24	24.4	26.6	23.2	21.2	25.2	19	15.4	17.4	10.8	2.4	1
40372_19_3_crop	f17	1855	1855	669.14	113	39.8	57.4	63.4	72	64.8	71.4	71.6	65	58.4	62.4	59.4	53.6	52.8	49.2	54.8	44.2	24.8	5.8	5.4	1	119.4	29.6	17.6	20.2	21.8	21.8	22.8	23.8	28.4	33	31.6	39.6	48.4	42.2	53.2	53	41.2	14	3.4	1
40372_2_3_crop	f17	1855	1855	1659.4	77.6	27.8	35.8	43.2	48	47.2	47.6	49.4	45.6	43.8	42.4	45	41.8	37.8	38.6	41.2	34.2	19.2	4.6	4.8	1	111	22.4	19.6	18.4	19.8	20.2	22.6	29.8	31.6	35.2	34	39.4	42.6	36.4	39	44.4	35	12.8	5.4	1
40372_20_3_crop	f17	1855	1855	946.18	86.8	31.6	44.8	52.2	55.2	50.2	56.6	61.4	52.6	51.8	48.2	58.6	47.8	39.6	41.4	37.8	36.2	23.2	4.6	2.4	1	165	40.2	19.2	16.2	18.4	17.2	18	15.8	17.8	22.8	26.4	30	37	42.8	48	43	38.2	15.2	6.8	1
40372_22_3_crop	f17	1855	1855	1449.8	106.2	30.8	45.2	64.8	64.2	76.4	82.4	68.4	69.8	64.8	78.8	62.4	55.8	58.8	48.2	57.6	41	19.4	5.6	3	1	121.2	22.6	20	18	18	18.8	19.6	25.8	27.2	28	28.4	33.6	39	38.6	42.4	44.8	39	16.2	4.2	1
40372_23_3_crop	f17	1855	1855	523.13	89	24.6	44	53	54.6	54.4	48.8	46.6	52.4	46.6	46.4	44.4	42.8	39.2	39.8	36.4	36.2	24.8	5.2	4.2	1	159.8	29.4	15.8	15.6	16.2	18.2	22.4	25.2	28.6	35.6	33.6	33.2	38.6	35.4	36	37.4	28.4	12.8	8.6	1
40372_24_3_crop	f17	1855	1855	444.38	90.4	27.8	41.6	44.2	43	39.6	40	37	36.2	38.2	31	29.8	26.6	24.8	24	24.8	30	16.4	7.6	5.2	1	324	175	38.2	11.4	10.8	11	10.4	11.8	22.6	21.6	29.2	23.6	27.6	31.6	28	22.8	26.2	14.4	4.8	1
40372_27_3_crop	f17	1855	1855	275.85	141.6	39.4	39	48.2	54	57.4	75.8	74.6	79	75.4	69.8	66.8	64.2	60.8	57	64.4	45.6	16.6	8.6	4.8	1	234.6	85	27.6	21.4	19.6	13.8	14.4	12.6	11.6	10.4	16	13.6	22.4	32	32.2	43.8	55	38.6	6.8	1
40372_28_3_crop	f17	1855	1855	483.43	128.4	16.2	34.6	41.8	49.8	52.2	52.2	62.4	54.8	60.6	65.6	59.2	52.8	54	50.6	61.6	47.4	27.6	11.8	6.2	1	265.4	113	27	15.4	15.2	16	11.2	10	10.8	12.4	14.2	18.2	22.8	28.4	30.4	37.6	42	29	9	1
40372_29_3_crop	f17	1855	1855	1089.4	98	23.2	30.8	36.4	37.6	43.8	48	52.2	54.8	48.8	54	50.2	44.6	40.2	42.6	34.6	34	20.6	5	4	1	225.6	89.8	26.6	16.6	14.8	14.2	11.6	12.2	11.2	15.6	17	23.8	31.8	37.2	44.8	50.6	49.2	27.2	6.8	1
40372_30_3_crop	f17	1855	1855	2708	80.4	15.2	29.2	45	58.8	65.8	67.4	63.8	55.4	58.2	50.2	50.6	43.4	40.2	40.6	40.8	34.4	20.8	2.4	2.8	1	78.4	23.4	22	23.8	21.6	25.6	27	32.6	41.8	44.2	47	47.8	43.6	39.6	41.4	46.4	29.8	11.4	4.8	1
40372_32_3_crop	f17	1855	1855	127.7	87.4	19.4	28.4	38.2	39.2	51.2	46.4	47	46.2	44.2	46	44.2	39	35	33.6	32.2	32.2	21.4	4.8	3.8	1	147.2	25	14.8	18.6	18	16.4	20.4	23.4	34.2	34.2	36.6	40.6	48.6	39.6	39.2	38.4	28	10	5.8	1
40372_33_3_crop	f17	1855	1855	284.41	117.8	71.8	29.6	19.6	25.4	23.2	27.8	28	26.8	33	30.8	28.2	34.4	36.6	38.2	37.6	45.8	40.6	18	8	1	153.8	54.2	24.2	20.8	23.6	23.4	27	23.4	37.6	36.8	37.8	44.4	41.6	44	57.8	67.4	37.8	20.2	11	1
40372_34_3_crop	f17	1855	1855	485.78	81.2	17.4	27	34.4	40.4	50	52	56.8	59.2	49.6	49.2	39.2	42.2	35.8	33.2	31.4	40.6	24	7	5.8	1	275.4	128.6	28.6	16.2	12.8	10.4	11	11.2	12.6	18	20.2	29	34.8	36.6	38.4	42.2	52.4	32	10	1
40372_36_3_crop	f17	1855	1855	1541.2	61.4	28	17.8	23.6	35.8	41.4	51.2	47.8	42.4	34.8	26	23.4	25.8	25.6	24.8	26.4	28.4	24.2	8.4	3.6	1	188.8	35.2	13	15	21	22	29	28.8	31.4	39	32.8	36	39	31.6	32.2	33.8	23.6	8	3.6	1
40372_37_3_crop	f17	1855	1855	256.52	88	20	40.6	46.2	59.8	56.6	55	61.8	55.8	57.6	49.8	51	41.6	40	39.4	43.4	36.2	21.4	5.2	4.6	1	96.2	18.6	16.8	17.4	20.8	20.2	22.8	23	29.4	30.2	32	43	47.4	38.6	41	52.2	35.6	11.2	5	1
40372_39_3_crop	f17	1855	1855	1434.9	102.2	33.8	39.8	51.8	70.4	68	76.6	72.6	61.4	59	52.6	51.8	45.8	41.2	40.4	42.6	39	21.8	3.8	3	1	57.6	25	23.6	27.4	29.2	30.8	29.6	35.2	40	47.6	45	50.6	48.6	43.2	41.6	51.2	33.8	7.8	4.6	1
40372_40_3_crop	f17	1855	1855	1816.6	85.2	22.2	35.4	44.4	54	53	53.4	54	56.4	46.6	44.6	46	40.2	35	36.6	33	38.8	24	5.8	4.2	1	112.4	24.2	19.6	18.4	19	20.4	20.8	22.4	25.2	29.6	29.8	31	41.6	41	50.6	58.6	46.4	17.8	7.8	1
40372_41_3_crop	f17	1855	1855	450.16	86	72	22.2	19.8	24.6	28.8	24.6	26	27.8	28.4	26	28.4	27.2	27.4	25.2	30.4	43	34.6	13.8	6	1	117.2	114.6	89.2	39	24.2	19.8	24.2	21.2	30.6	28.4	31.4	39.4	28.4	34.2	31.8	43.6	34.6	13	12.2	1
40372_43_3_crop	f17	1855	1855	19.97	58.6	385.2	380.2	161.4	44.2	12.6	10.6	9.4	11.4	10	9	13.6	10.8	15.2	13.6	15.8	13.4	17.4	13.4	5.2	1	399.6	388	166.4	44.6	11.6	11	9.6	13.8	11.2	12.4	13.8	12.6	10.4	11.2	14	21.2	35.6	21.4	13	1
40372_44_3_crop	f17	1855	1855	755.61	83.2	19	33.4	43.2	44.2	38.8	40.8	39.4	41.8	42.8	34.2	33.8	29.6	28	26.4	25.4	28	20.6	7.4	2.6	1	290.6	145.2	28.2	11.2	11.6	15.4	16	22.8	23.8	30.2	33.8	31.4	29	29.4	27.2	27.2	27.2	16.4	3.8	1
40372_5_3_crop	f17	1855	1855	641.06	150.2	20.6	47.8	55.6	72.2	76.4	88	87.8	97.2	101.4	98.8	87	90.2	77.6	88.2	72	49.8	14	10.4	6.8	1	33.6	30.2	30	28.6	25.6	24.6	19	17.8	16	14	16.6	28.8	40.8	48	61.4	76.4	65.2	18.2	7.4	1
40372_6_3_crop	f17	1855	1855	244.87	140	49.4	87.8	84.2	95.2	105.4	93.2	97.6	87	98	76.6	71.6	70.2	63.2	76.6	60	39.2	12.4	10.4	6.6	1	51.8	27.2	23.4	22	22.6	19.8	19.6	20	22.6	27.2	34.2	42	51	54.6	55.4	75.2	49.6	8	6	1
40372_7_3_crop	f17	928	928	424.17	116	40.6	50.4	72	75.6	73	69.8	59.8	53.4	52.8	53.4	50.4	44.2	44.2	39.8	57.4	43	22.2	8	5.2	1	201.6	37.8	14.6	15.8	13.4	14.2	16.8	19.2	24	33.6	31.8	38.4	45	33.2	38.8	29.2	32.4	11.4	4.4	1
40372_9_3_crop	f17	1855	1855	432.45	76.8	20	30.8	36	37	43.2	42.8	46.2	52.4	48.8	44.6	39.2	41.8	36.2	38	33.8	41.2	27.4	7.4	5.2	1	363.6	310	119	27.8	9.2	9.6	9.8	10.2	12.6	14.6	15	24.8	23.4	30.6	30.2	31.8	46.4	29.6	7.8	1
16835_10_3_crop	f18	1855	1855	663.95	85.8	17.8	42.8	48.4	46.8	46	43.6	41.4	44	42.2	37	33.8	34.8	30.6	30.8	31.4	35	20.2	7.2	4.4	1	156.8	45.6	19	16	17.8	20.2	22.6	27	35	34.8	38.6	46.6	46.4	41.6	35.4	37.4	27.6	10.2	3.2	1
16835_12_3_crop	f18	1855	1855	363.68	91	30.4	32.4	37	48.4	40.8	45.4	41.6	46.4	42	36.8	39.8	38.4	39	35.4	35.8	39.4	31.6	8.2	2.8	1	45.2	32	33.2	36.6	41.4	42.2	42	42.2	38.8	42.4	37.8	44	37.8	35.6	32.2	43.4	28.2	6	4	1
16835_13_3_crop	f18	1855	1855	452.18	110.6	31.8	47.6	52	48.6	64.6	67.6	58	64.2	55.2	60	52.4	50	50.2	48	48	40.4	22.4	7.4	4.6	1	40.8	28	28.6	28.2	29	31.2	33.4	33.6	38.4	38.4	44.6	50.6	45.6	51.8	54	56.8	39.2	9.2	6	1
16835_14_3_crop	f18	1855	1855	147.65	131.2	37.4	56.4	71.6	82	90.2	81.8	76.8	76.8	79	77.6	68.4	69.4	65.4	65	63.4	47.2	15.4	9	5.8	1	61.2	32.2	30	26.6	26.6	23.2	22.6	23	31.2	34.8	36.8	37.4	41.2	47	55.6	56.8	42.4	10.6	6	1
16835_17_3_crop	f18	1855	1855	868.72	117	34.8	51.8	69.8	63.4	67.6	74.4	62.4	60.4	57.6	60	55.4	51.2	55.2	49.2	55.6	43.2	18.6	3.4	3	1	54.8	21.2	20.8	20	19.6	19.6	24.4	25	32.6	32.6	41	47.4	47.4	41.2	38.8	52.2	36	13.4	7.2	1
16835_18_3_crop	f18	1855	1855	360.42	49.6	209.2	67	22	18	21.6	21.6	15.6	16.8	17.8	17.2	17.8	18.8	18.4	18.8	15.6	17.2	19.6	12.2	6	1	456.8	647.8	640.4	500	316.6	147	52.6	18.6	7.8	5.2	4.8	6.4	7.4	8.4	10.6	10.6	15.2	11.4	9	1
16835_19_3_crop	f18	1855	1855	391.47	86.6	22	36	45.6	48.2	45	44.6	36	34.6	35.6	35.2	34.6	32	29.4	28.8	29.6	30.8	26.2	6.8	1.8	1	33.8	20.8	28.2	32	32.2	41.4	41.8	43.6	45	40.6	37	35.6	34.8	30.6	30.6	32.4	19.4	7.4	3	1
16835_2_3_crop	f18	1855	1855	348.94	128	34.4	47	56.2	59.8	64.8	68.6	64.6	68.4	65.6	68.4	56.2	54.4	54.8	47.2	59.2	46.2	18.8	7	5	1	214.4	65	20.6	16.8	15.8	12	11.6	10.4	11.4	12.4	14.6	16.4	27.6	37	32.6	43.6	50.6	31	10.2	1
16835_22_3_crop	f18	1855	1855	1780.2	74.4	26	39.4	44.6	50	50	45.6	36.6	37.4	32.2	29.4	27.6	28.2	26.2	25.2	25.2	26.8	20	7.6	2.8	1	133.6	30.8	15	15.6	15.8	15.6	27.8	30.8	37.2	39.6	35.4	38.2	35.2	31	33.2	36.8	28.6	10.6	5	1
16835_23_3_crop	f18	1855	1855	605.12	146.2	40.8	66.8	84	74.4	78.8	81.2	68.6	74.8	68.4	78.6	66.2	59.2	62.8	59	69	56.4	20.8	5	3.4	1	39	48.2	52.8	49.6	52.4	66.6	71.6	74.6	81	90.8	83.4	92	77.8	77.2	77.2	57.4	19.8	14	6	1
16835_24_3_crop	f18	928	928	270.55	72.2	21	31.6	37.8	43.2	33.8	38	36.8	28.6	28.6	25.4	24.4	22.4	26	24.6	25.2	35	25	7	6.2	1	348.2	248	59.8	11.6	8.4	12	14	17.4	25.6	23	27	24.8	28.2	32.8	24.6	17.8	20.2	13.2	8.2	1
16835_26_3_crop	f18	1855	1855	2205.4	102.6	38.4	52.8	59.8	65.6	60.6	62.4	64	58	59.4	53.6	53	45.4	42.6	38	44	38.2	19.6	8	5.2	1	195.8	40	15.4	13.8	15.6	15.4	16	20.8	20.8	33.2	33.6	34.4	45	39.8	46.8	36	36.8	18	5	1
16835_4_3_crop	f18	1855	1855	343.19	93.2	36.6	49.4	54.4	58.8	55	47	49	51.4	46.8	46.2	43	39.4	37.2	40.8	37.4	42.8	31.6	7.2	5	1	117.4	24.8	17.2	15.4	23	25.4	26.4	25.8	40.4	41.8	43.8	45.2	47.6	38.8	40.2	44.8	30.8	11.2	5.8	1
16835_6_3_crop	f18	1855	1855	1027	92.6	42.2	53.8	57.6	59.2	54	48.2	49.2	47.8	42.6	41.4	43.2	39.6	37.6	44.4	38.6	40.8	28.6	6.6	3.4	1	280	95.2	17.8	12.4	14.4	16.2	21.8	23.8	25.4	32.4	35.4	32.6	35.6	31.8	27.2	23.4	22.8	11.6	4.2	1
16835_7_3_crop	f18	1855	1855	780.75	108.2	46	53.8	69.8	75.2	68.6	64.6	62.4	54.4	53.2	52.8	53.2	46.2	44.4	41.4	39.4	39.6	20	4.8	3.8	1	150	25	19.6	17	15.4	15.4	15.8	22.2	28.2	36.2	31.8	37	46	37.6	41	29.8	30	12	4.8	1
16835_25_3_crop	f19	1855	1855	657.7	107.4	26.6	43.2	59.6	63.8	69.4	78.6	77.8	69.4	69.4	69.8	64.2	60.2	53.6	56.4	61.4	43.2	18.4	9.4	6	1	152.8	82.4	33.6	21.8	16.2	15.8	13.2	15	20.6	25.8	25.2	33.8	38	34	43.8	66.2	52.4	24	8	1
17996_11_3_crop	f19	1855	1855	2185.9	86	28.6	47.8	56.4	62	61.4	63.8	73.4	60.8	59.4	47.6	53	41.2	34	33.4	29.8	28.6	19	3.4	2	1	169.6	33.2	18.2	15.4	14	14.2	13.8	17.8	19.8	31.6	30.2	36.8	55.4	48.6	52.2	54	40.8	14.4	4.6	1
17996_12_3_crop	f19	1855	1855	910.47	97.4	37.8	50	64	63.6	65.2	70.6	67.2	64	67.2	66.2	58.4	53.2	52	45	53.6	37.4	16.8	5	3.6	1	151.8	27.4	18.2	16.6	18.6	16.2	14.4	15.4	13	17.4	23	26.6	37	42.2	42.4	48	48.6	21.4	6.4	1
17996_13_3_crop	f19	1855	1855	738.82	126.4	37.2	49.8	61.8	62.8	77	79.4	73.4	82.2	80.6	76.2	69	69.2	62	67.8	65.2	45.8	15	10.8	7.4	1	233	76	22.8	21.6	18.6	13.6	9.2	8	8.4	9.6	12	16.6	20	27.6	34.6	49.4	59.6	36	12.2	1
17996_14_3_crop	f19	1855	1855	401.24	129	38.6	53.8	64	67.2	69.4	75.2	67	70.2	75.4	75	65.8	65	60.6	64.8	70	46.8	20.4	8	4	1	132.4	27	18.6	19.8	19.2	20	19.2	22.6	19.2	22.4	23.2	26.6	37.4	38.6	48.8	54.4	50.8	21.6	6.4	1
17996_16_3_crop	f19	1855	1855	425.59	123.8	37.4	51	55.8	62.8	63.2	66.6	66.8	65.2	66	62.2	55.8	50.2	52.6	47.6	64.6	43.4	20.6	10.6	6.6	1	153.8	32	16.8	15.4	17.6	15	11.6	16.4	19.8	25.2	32	37.4	45.2	41	48.6	51.4	44.2	19.2	6.8	1
17996_17_3_crop	f19	1855	1855	901.16	99	32.6	47.4	51	54	59.4	62.2	63.2	59.6	57	50.4	49.8	42.8	40.8	40.6	41.6	40.4	22.8	5	4.8	1	222.8	66.2	17	15	13.8	14.8	18	22.6	22.2	32.4	33.6	40	53.6	48	44	36.6	33	17	6.6	1
17996_18_3_crop	f19	1855	1855	661.85	113.8	24.6	33.6	39.2	46.6	50.2	46.2	52	55.2	51.8	51.8	50.2	49.6	44.2	43.8	41.2	38	23.8	4.4	5	1	317.2	224	59.8	12.6	11.8	10.2	10.8	13.6	13.2	19.8	22.6	28.2	40	41.6	34.4	41.2	35.8	20.6	8	1
17996_20_3_crop	f19	1855	1855	61.551	109.2	42.4	26.8	30.4	31.2	39.2	39	46.6	46	50.6	49.6	69.4	57.4	53.6	45.4	59	47	29.8	14	7	1	283.2	145.2	37.2	14	14.2	13.4	9.8	8.2	8	6.8	10	11.4	17.6	22.8	34.2	47.4	52.2	33	12.2	1
17996_23_3_crop	f19	1855	1855	403.31	130.2	42.6	56.8	75.8	73.4	83.4	85.6	77.6	77.4	72.4	74.6	65.6	64.8	62.8	62.8	66	50.8	16	10	7.2	1	26.4	22.2	24.8	20.4	22.2	28.8	30	39.8	45.4	43.8	47	56.4	44.6	54.8	46.8	65.6	45.6	11.2	7	1
17996_24_3_crop	f19	1855	1855	671.58	88	26	38.8	43.4	46.2	48.6	47	49.2	48.6	40.8	38.8	36.6	34.6	31	31.6	31.2	33.8	22	6.2	3.4	1	342.2	205.4	44.4	13	12.8	10.8	13.4	18.4	20.2	25.8	31.8	38.2	35.4	35.6	30.4	25.6	28.6	18.2	4.6	1
17996_26_3_crop	f19	1855	1855	608.93	110.4	20	27.2	34	36.4	42.4	46.4	54	59.8	51	54.8	47.6	51.6	47.6	48	35	35.2	20.2	5.4	3.4	1	276.6	101.6	18.2	16.2	13.2	14.2	12.2	12.8	15	21.6	25.6	34.8	48.4	44	48.6	39.2	43	19.4	7	1
17996_28_3_crop	f19	1855	1855	542.82	103.6	30.4	48.2	51	55.6	59.4	55.8	56.2	58.8	51.8	49	47.2	44	42	41	36.2	37.2	25.4	5.4	3.4	1	109	21.4	17.8	20.2	17.2	17.6	20.2	21.2	33.6	38.4	42.6	44.6	53.6	47.8	44.4	59.2	37.6	11.2	5.6	1
17996_29_3_crop	f19	1855	1855	1104.8	83.4	25.4	36	44.2	42.4	44.8	42.4	39.8	43	41.6	40	37.6	41.2	35.4	32.2	30.6	39.2	27.4	8.2	5.6	1	226.6	84.8	18.4	15.4	13.8	17.4	21.8	19.6	24.6	26.6	34.4	32.4	42.2	45.2	42.6	41.8	39	19	8.4	1
17996_30_3_crop	f19	1855	1855	704.35	97.2	33.2	46.6	49	52.6	56.6	54.6	59.4	56	54	50.8	55.2	47.6	43	40.8	42.2	36.2	15.8	3.8	3.4	1	171.6	43.8	17.2	14.4	14.4	14	17.8	18.8	20.8	25.4	30	34.6	39.4	38	44.4	41	36.6	14.6	10	1
17996_31_3_crop	f19	1855	1855	418.09	107.8	30.6	37.4	45.6	46.4	48.4	55.6	62.4	58	65.6	60	61.2	49.6	54.6	49.2	54.8	40	20.8	6.2	5.4	1	159.8	38.8	15.8	15	15	16	17.8	18.2	22.4	27.4	30.4	35.2	47	44.8	54.4	59.8	48.4	12.6	8.8	1
17996_32_3_crop	f19	1855	1855	1783.8	100	26.2	41.6	55	56.8	56.8	60.6	61.8	52.8	59	53.4	53.2	43.8	41.8	42	42	36.2	19.2	2.8	4	1	67.2	22.4	19.4	19.6	20.8	22.4	25.4	25.8	33.8	38	41.2	45.4	45.4	43.6	43	44.2	30.2	9.6	3.8	1
17996_33_3_crop	f19	1855	1855	530.13	126.4	32.4	33.4	34.8	37.2	44	48	57	67.4	63.2	68	67	57	51	48	47.4	41.6	21.6	5.8	3.4	1	299.4	164.4	42.4	13.8	12.2	13	12.8	12.4	11	12.4	13.6	18.4	23	32.2	37.4	44.6	49.6	31.6	9	1
17996_34_3_crop	f19	1855	1855	565.44	79.4	23.2	24.2	29.2	34.2	43.6	46.4	46.6	54.6	50.2	51.6	46.8	49	42.6	40.4	33.2	40.2	25.4	4.4	3.8	1	397.6	398.2	192.4	59.4	15.2	8.8	7.8	8.6	8.6	10.2	14	16.6	20.4	20.6	30.8	25.4	34.6	26.4	4	1
17996_35_3_crop	f19	1855	1855	1235.2	120.8	23.4	38.2	57	63	67.4	80	69.6	65.4	66.2	71.2	68.2	58.4	62.8	51.2	59.8	44	20.4	4	2.6	1	24.6	23.4	26.6	26.2	25.6	23.8	22.4	24.8	27.8	30.6	33.2	42.6	40.6	41.8	48	61	44.4	10.8	9	1
17996_36_3_crop	f19	1855	1855	708.87	112.4	23.2	34.4	45.4	60.4	61.2	61.8	71.4	55.6	57.2	51.6	58.6	48.8	46.8	46.8	46.8	45.2	28	5	3	1	26.4	30.8	30.8	30	31.8	33.2	39.6	49.6	44.4	47	58.2	52.6	58.4	64	84	62.2	37.6	13.8	6.8	1
17996_37_3_crop	f19	1855	1855	309.14	106.4	20.8	34.2	39.2	41.8	53.2	53.6	53.6	56.8	53.6	55.8	55.2	50.4	46.8	47.6	43.4	41	24	5.6	7.2	1	121.4	19.2	17	18.4	18.4	20	26.6	32	40.6	33.6	41.6	53	47.6	49	43.2	67.2	47.2	9.2	9.6	1
17996_38_3_crop	f19	1855	1855	1472.9	91	19.8	43.8	51.2	56.2	62.4	57.6	59	56.6	50.8	49.4	47.2	41	37.6	38	34.2	33.8	21.8	4.4	4.6	1	254.2	87.2	21.6	14.2	13.4	11.4	14	16.2	13.4	16.8	23	30.2	41.8	40.8	43	34.2	42.2	21.2	5.8	1
17996_39_3_crop	f19	1855	1855	183.41	83.6	28.2	24.8	35.2	44.6	43	43.8	42.8	38.8	35.8	33.6	30.6	34	31.2	28.8	27.2	31.4	25	8	4.6	1	98.8	20.2	18.6	23.8	20.4	27.6	28.6	27	34.2	37.8	35.4	42.2	41	35.8	35.4	44.4	30.2	10	8.8	1
17996_40_3_crop	f19	1855	1855	718.44	124.4	46.8	53.4	67.2	64	74.2	83.8	73.6	79.2	75	88.4	73.2	62.6	63.4	47.4	54.2	33.2	13.8	6.8	4	1	242.4	73	22.6	16.6	14.2	13.2	12.2	13.6	14	13.8	18.8	21.6	28.2	33.2	34.6	48.2	54.6	30	7	1
17996_41_3_crop	f19	1855	1855	262.8	121	26	33.8	30.6	32.6	39.6	44.4	55.2	57	57	57.4	75	67.8	61.8	55.4	50.2	49	32.6	6.8	6.2	1	334.4	217.8	49	13.4	12.4	12.2	10.6	10.8	6.6	6.4	7	12.2	11.6	20	26.6	32.6	48.8	38.8	9.8	1
17996_42_3_crop	f19	1855	1855	2789	108.2	31.2	49.2	63.4	67.2	80.4	86.6	73.2	70.4	68.4	66	59	57	56.2	50.8	53.6	43.2	16.8	4.6	3.4	1	107.4	35.4	21.8	22.2	22.6	21.6	23.2	23.4	23.6	30.4	37	41.6	42.4	44.8	45.4	49.4	40.6	13.2	6.4	1
17996_43_3_crop	f19	1855	1855	343.25	115	43.2	61	70.6	67	77.4	77.2	73.6	72.6	69.6	70.4	61.4	60	57	59.2	59	41.6	16.2	11.2	8.2	1	285.4	176.2	47.8	22	17	17.2	13.4	9.6	8.8	11.8	12.4	17	19.8	24.2	31	47	51.4	35	8.4	1
17996_44_3_crop	f19	1855	1855	2375.7	110.6	32.6	50.4	61.6	67.4	67.2	68.6	75.6	67.8	63.6	65.2	56.4	46.6	48.6	44.2	53.4	38	20.4	6.2	4.4	1	292.6	137.6	29.4	15.2	15	14.2	12.4	13.2	13.8	18.4	22.6	23	30.2	38.6	37.8	48.8	46	24.8	9.4	1
17996_45_3_crop	f19	1855	1855	279.12	95.4	29.8	39.6	45	47.6	51.4	50.6	50	50.8	41.2	39.8	34.8	31.4	28	27.6	26.6	28	17.8	4.6	3.2	1	219.2	50.6	13.6	13	12.8	15.6	19.4	26.2	27.8	35.4	36	38.6	41.8	37.6	38	26.4	27.6	13.4	3.8	1
17996_5_3_crop	f19	1855	1855	561.3	119.4	29.8	39.2	45	50.6	58	56.8	60.2	57.2	54	50	50	50.8	45.6	43	41.2	37.4	22	5.2	3.8	1	138.2	26.8	16.2	17.2	15.8	18.2	17.2	22.2	26.4	29.8	37.4	51.6	57	50.4	52.6	54.6	35	13.4	7.2	1
17996_7_3_crop	f19	1855	1855	2477.8	71.2	27.4	41.6	46	51	58.4	48.6	51.4	44.2	38.8	37.6	37.4	33.6	29.4	29	28.6	29.4	18.4	5.6	3	1	68.6	26.6	22.6	24	29.4	33.8	33	47.8	42.2	40.8	43.8	42	42.4	38.6	38	38.8	28.4	11	4.4	1
17996_8_3_crop	f19	1855	1855	491.59	88.4	37.4	45.8	57	50.4	50.2	50.4	51	47.4	43	38.8	41.8	39.6	34.8	34.6	32	32.6	18.6	4.6	3	1	162	42	15.8	14.6	13.4	16.4	19.2	24.6	26.2	36.4	36.8	33.2	31.8	28.8	25.8	25.2	31.6	19	7.2	1
17996_9_3_crop	f19	1855	1855	423.57	101	23.8	49.2	49.6	65.8	62.4	75.2	70.4	57.2	61.2	55.4	57.8	45.6	40	39.6	43.4	34.4	19	3	3	1	181.4	29.4	16	15.2	15.4	16	16.2	24.4	25.6	37.2	37	39.8	39.8	35.4	46.8	46.8	45.6	19.2	5.6	1
40117_10_3_crop	f2	1855	1855	819.61	74.4	107.4	27.6	18.6	20.8	22.8	23.8	24.8	25	21	20.8	20	19.6	24.2	21.6	26.2	36	30	13.6	7.4	1	287.8	134	22.4	10.6	13.2	18.2	17.6	19.2	26	24	23.2	23.8	23.2	23	23.2	23.4	29.4	16.8	7.6	1
40117_11_3_crop	f2	1855	1855	658.16	79	277.4	141.8	36.8	15.8	16	21.8	21.6	21	22.6	22.2	24.8	23.4	29.8	30.2	27.4	30.2	27.2	16.2	5.2	1	430.4	524.2	369.8	173.6	57.4	20.8	10	6	4.8	5.6	7	9.8	13.4	13.8	17.6	15.4	15.2	21.4	11.6	1
40117_13_3_crop	f2	1855	1855	1892.3	60.6	151	21.2	20.6	22.4	25.2	23.6	23.4	21.4	22.2	25.8	25.2	27.2	26.8	26.4	26.4	25	26.4	15.2	4.6	1	301.8	139.4	27.2	11.8	12	16.6	20.4	23	24.8	29.8	29.8	31.4	34.6	31.2	32.4	29	32	17.6	5.2	1
40117_14_3_crop	f2	1855	1855	175.82	87.6	292.4	236.8	108.2	33.4	17.4	15.4	18.8	21.2	24.4	23	19	20.6	21.8	20.8	18.6	25.2	25	13.6	10.8	1	474	686.2	682	496.2	290.4	116.4	42.6	12.2	5.2	2.2	3	4.4	5.6	7	13.6	10.4	14.8	12.4	8.8	1
40117_15_3_crop	f2	1855	1855	293.34	90.4	60.6	20	21	27.8	30.2	32.4	30.4	31.8	37.6	32.4	32.6	34.4	34.2	29.4	31.8	38.8	28.8	9.6	7.6	1	374	306	139.2	38.2	15.2	12.2	10	9.4	12.2	15.2	18.2	21.6	23.8	30.2	26.4	25.6	29.2	19.6	7.6	1
40117_16_3_crop	f2	1855	1855	337.62	78.8	113.8	37.2	18.2	21.6	22.8	23.8	24.8	24.6	27.8	27.4	28.8	30.4	30.4	35.6	34.4	39.8	29.4	13.6	6.8	1	448.8	553.2	413.4	196.2	65.4	18	6.4	5.6	8.4	9.6	13.4	11.2	12.6	14.8	18.4	16.8	18.4	16.6	6	1
40117_19_3_crop	f2	1855	1855	931.08	95.6	23	22.6	30.6	30.2	35	34.6	34.4	38.4	41.6	39	51.2	41.4	39.6	43.4	60	48.8	33	11.8	8.2	1	232.6	68	13	12	13	16	15.6	20	22.2	28.2	28.8	32.8	34	32	37.8	46.6	35.6	17.2	5	1
40117_20_3_crop	f2	1855	1855	1695.7	56.2	25.6	39.6	46	40.8	34	37	35	31.8	30	27.6	24.4	21.8	21	18.4	19.4	20.6	18.4	7	2.2	1	268	87.8	17.8	10.6	12.8	15	21.2	19.8	25.6	25	25	22.8	22.4	26.8	22.6	21	23	12	3.4	1
40117_22_3_crop	f2	1855	1855	1222.1	61.2	221	56	17.4	16	21.4	21.6	20.2	20.8	26.6	25	21.6	21.6	21	22.6	22.8	28.2	32.6	16.6	7	1	458.4	602.2	494.8	269.2	86	22.2	7.6	5.8	7.6	7.6	10.8	11.2	11.6	16.4	22.6	23.6	17.4	19	4.8	1
40117_23_3_crop	f2	1855	1855	2153.4	58.2	97.2	28.8	21.4	22	22.8	21.6	25	24.2	27.6	27.8	27.2	26.8	30	26.8	27.8	24.6	28.8	15.2	6	1	220.4	56	14.4	14.6	16.4	21.8	23.2	26.4	25.2	27	27.2	33.6	34.2	28.6	27.6	23.6	28.4	15.2	3.8	1
40117_24_3_crop	f2	1855	1855	358.69	82.6	155.2	38	19.4	22	25.6	26.8	26	26.6	26.2	24.4	30.8	29.2	24.4	25.2	25.2	34.8	29.6	12.8	7.8	1	460.8	586	485	274	118	42.2	14.6	8.6	5	5.6	6.6	8.2	9.2	13	15	16.6	20.2	18.4	9.4	1
40117_25_3_crop	f2	1855	1855	1061.3	71.4	188.6	67.8	20.2	17.8	19.6	24.6	29	28.8	30.6	32.6	29.6	25.4	32.2	24.6	25.6	28.6	26.4	13.2	8	1	442.8	597.6	491.2	266.4	98.2	30.2	9.2	4	3.2	3.2	3.2	4.8	9.8	16.8	19.2	25.8	21.2	19	5.4	1
40117_26_3_crop	f2	1855	1855	381.21	81.6	20.8	33.4	35	40.6	45.6	44.6	43.2	46.6	41.6	42.6	39	36.8	35.2	35.2	32.2	35.8	23	7	2.8	1	315.2	182.6	53.8	19.4	12.6	10.6	11.6	11	9.8	12	22.4	25.2	27	28.8	30.2	34	40.4	28	9.6	1
40117_27_3_crop	f2	1855	1855	1102.6	45.6	187.8	51.8	23.8	23.8	23.2	22	19	17.6	19.6	19.2	19.2	19.8	20	21.4	19.6	21.8	29.2	18.8	6.2	1	372	313.4	132.4	40	18	13.8	16.4	20.8	19.6	20.2	21.6	19.2	21.2	23.6	21.4	23.8	29.6	21	4.8	1
40117_29_3_crop	f2	1855	1855	228.92	110	41.6	22.2	24	29.2	32	35.4	36	39.2	40.4	37.8	36.8	37.8	35.2	33.6	34.4	47.8	31.4	12.8	12	1	382	405.6	210.6	72.8	18.6	8	8.6	9.2	11	13.6	12.2	21.8	19.8	22.6	25.6	25.6	33.2	25.8	7	1
40117_30_3_crop	f2	1855	1855	619.68	106.4	24	25.2	32	34.4	48.2	51.8	56.4	50.8	50.4	50.6	54.8	50	44	45.2	40.2	36.8	23	5	5.4	1	375.2	309.6	114.4	30.4	11.8	9.4	6.8	7.8	6.8	5.8	6.4	9.4	13.2	22.2	28.4	36.2	39	33.4	5.8	1
40117_6_3_crop	f2	1855	1855	633.07	67.6	125.8	18.8	17	20.2	28.2	29.2	29.4	28.8	29.4	30.6	28.8	25.4	32	26.2	28.2	29.2	23.2	13.8	6.6	1	435.6	514.2	339.6	134.2	39.2	11	7.8	8.6	5.4	7	5.8	7.2	13	15.6	19.6	22	25.8	27.2	6	1
40117_8_3_crop	f2	1855	1855	1182.8	80.4	28	37.2	44.4	46.6	51	43.8	43.2	45.2	45.6	39.4	38	35.2	33.4	32.6	30.8	34	23	5.8	3	1	328	204.6	37	12.2	10.8	13.4	11	13.6	19	23.2	27	29.6	31.4	31	27	30.6	34.2	21.4	6.4	1
40447_1_3_crop	f20	1855	1855	950.21	140.4	40.6	50.8	66.4	66.6	72	88.4	82	77	74.6	80.4	70.6	63	59	53.2	63.6	41.8	16.2	7	4.6	1	63.2	19.2	20	19.8	18.2	21	29.8	28.8	34	32.6	46	57	48	52.2	49.4	72.6	55.2	12	10	1
40447_11_3_crop	f20	1855	1855	347.59	66.8	25.2	38.6	47.4	50.6	52.2	42.2	43.4	46.6	36	36	34.4	31.6	27.8	27.4	26.4	32.2	21.2	7	4.2	1	109.2	21.2	20.6	24.4	27.8	28.6	30.4	38	41	38.6	36.8	37	36.2	33	31.8	35.8	26.8	10.6	6	1
40447_14_3_crop	f20	1855	1855	763.66	60.8	208	80.8	29.4	17.2	21.8	22.2	25	25.6	22.6	25.6	24.8	23.8	25	23.6	24.8	28.2	28.4	17.6	6.8	1	121.6	15.4	13.4	21.2	27.2	31.4	40.4	46.2	52	43	43.4	54.2	45.8	45.4	46.6	55.8	35.4	10.2	9.2	1
40447_15_3_crop	f20	1855	1855	516.69	120.6	36.6	55.8	59.8	70	57.4	58	62.4	50.8	52.2	46.8	52	46.4	46.8	46	58.4	50.6	29.2	9.2	7.8	1	285.4	194.4	46	19.6	17	17.2	16.6	20	19.6	22	24.8	28.6	29.2	37.8	41	38.6	39.4	25.2	9.8	1
40447_2_3_crop	f20	1855	1855	1323.9	99.4	15.2	27.6	34.4	43.8	55.2	53.2	51.6	46.4	43	45.6	44.8	42	38.8	39	40.8	46.4	30.6	9.4	7	1	241.4	80.2	18.6	13.4	9.8	13.8	17.6	17	28.4	29.2	33.6	32.8	31.4	27.4	26.6	29.6	29.8	18.4	8.2	1
40447_21_3_crop	f20	1855	1855	1589.3	118.6	32.2	59.6	81.2	75.6	80.2	85.8	64.2	64	55	57.2	49.8	45.4	50.4	44.4	53	42.2	20.4	5.2	3.4	1	106.2	18.6	18.6	15	15.8	17.6	23.2	27.8	35.6	36.8	43.6	50	47.4	43.2	42.4	50.2	31.6	10.2	4.2	1
40447_22_3_crop	f20	1855	1855	678.85	89.2	26.4	22	28.4	32.8	34.2	40.6	40	43.4	38.8	35	34.4	30.6	26	28	28	42.8	27.8	12.4	8.2	1	305.4	192	53	18.2	12	13.8	15.4	17.4	18.6	17.6	19.4	23	22.8	31.2	28.6	35.2	41.2	26.6	7.8	1
40447_23_3_crop	f20	1855	1855	284.59	98.6	26.4	47.8	53.2	58.2	58.4	65.4	64.4	56.8	56.6	51.6	53.4	46.6	48.2	41.4	49.4	36.6	18.6	8	6.8	1	130	24	18.4	14.6	17	19.8	21	24.8	26.8	35	36.4	34.8	37	33.6	37.6	42.6	31.8	13.6	6.4	1
40447_25_3_crop	f20	1855	1855	240.18	55.2	278.2	105.6	17	12.4	14.2	17.6	17.2	16.4	25.4	25	23.4	19.6	21.4	28.2	22.6	25	23.6	15	5.4	1	445	548.6	408.2	202.6	72.6	22.4	6.8	7.4	7.6	12	10.8	11.4	13	14.8	15.4	14.2	19.4	21.8	12.6	1
40447_26_3_crop	f20	1855	1855	645.5	109.6	31.4	42.8	53	60	61.8	62	60.8	53.8	47.6	46.4	47.8	44.4	42	44	43.8	44.2	30	4.4	4.2	1	19.6	25.8	26.8	29.2	33.4	39.8	42.8	49	45.6	54	51.8	55	46.2	40	34.6	38.8	25.6	6.6	4.2	1
40447_28_3_crop	f20	1855	1855	2899.8	100.8	20	34.8	59	65	73	79.8	63.8	68.4	61.6	76.2	62.8	55.6	65.4	50.6	60.2	44.2	21.2	7.6	5.2	1	265.6	91.8	14.8	17	16.4	17	18.4	19	24.2	28.4	28.4	33	32	29.4	32	33.8	35.4	19.8	7.4	1
40447_3_3_crop	f20	1855	1855	555.21	118.8	25.2	44.4	58.6	62.2	57.8	60	67	61.4	59.8	60.6	53.2	48.2	48	41	57.8	44.4	26.2	11.4	8	1	29.8	20.2	20.6	20	21.4	23.4	24.8	30.8	43.2	53.2	57.6	62.2	53.8	54.6	47.6	57.8	39.4	11	5.8	1
40447_31_3_crop	f20	1855	1855	420.31	87.6	55.4	25	32.4	33.6	30	33.8	30.4	31.8	36.2	35.2	36	34.2	32.4	31.6	32.2	35.4	33.2	13.4	4.6	1	92.2	19.6	18.4	21	23.6	23.2	31.6	32.4	37.8	41.8	41.4	40	39.4	39.6	42.2	51.6	37.4	12.2	9.4	1
40447_33_3_crop	f20	1855	1855	370.86	73	24	43.6	50.2	48.6	43.4	42.8	45	41.4	34.4	31.6	33.2	33.8	30	29.2	28.6	33.4	21.8	6.6	5.2	1	338.4	242.2	90.2	23.2	12.8	15.2	18.4	19.2	23.4	21	22.2	22.6	21.2	18.2	16.6	17.6	17.2	12.6	4.2	1
40447_34_3_crop	f20	1855	1855	861.8	88.4	27.2	30.2	30.4	46.4	47	43.2	39.2	41.8	43.8	37.2	35.2	36.6	30.8	31.2	29.6	32.2	21.6	7.2	5	1	228.6	93.4	21.8	13.8	15	19	18	22.2	23.2	31.2	35	36.8	40.2	35.6	41.6	42.8	34.8	16.2	6.6	1
40447_39_3_crop	f20	1855	1855	1327.9	112.2	31.6	56.6	60	69.8	68.6	68.4	62.6	55.8	58.2	61.4	58.6	49.6	54.8	50.2	59.8	42.8	19.2	8.8	6	1	144	28.2	15.2	14	18.4	22	26.4	27.8	34.2	35.8	33.8	34	36	29.8	30.8	34	31.4	15	5.2	1
40447_4_3_crop	f20	1855	1855	410.75	139.8	39.4	56.6	63.8	68.4	70.6	73.8	69.4	64.2	63.6	60.2	56.6	52	49.8	46.4	54.8	41.2	16.8	11.6	8.6	1	180.2	44.4	15.4	15	18.8	21.4	22.4	26.6	32	35	38.6	45.6	41.6	41.8	40.6	39	36.4	15.4	6.6	1
40447_40_3_crop	f20	1855	1855	528.47	167.8	51.6	83	88.6	95.4	108.8	107	113.8	111.6	104.4	90	92.4	90.2	82	100.6	69.6	44	10.8	7.2	3.6	1	46	61	64.6	52.6	44.2	44.2	41.6	40.4	42.6	56.4	53.6	48.4	73.8	66.4	93.4	72	33.8	17.2	5.6	1
40447_41_3_crop	f20	1855	1855	245.99	84	25.6	28	32.4	46.2	40.8	36.8	33.2	35.4	35.8	32.6	31.8	35.8	37	34	35.4	40.6	33.8	11.8	4	1	96.4	24.2	18.2	22.2	25	28.6	31	29.6	36.2	34.4	31.8	26.8	28.4	26.4	28	43.8	28.6	13.8	11	1
40447_42_3_crop	f20	1855	1855	301.9	100.4	31.6	52.8	58	61.2	58.6	55.2	57.2	50.2	49.2	46	49	44.2	39.2	37	38	37.6	24	7.2	6.6	1	178.2	52.8	18	14.2	18.2	19.4	24.6	28.4	34	36	37.8	48.4	48.4	47	41.2	46	32.8	12.2	7.8	1
40447_43_3_crop	f20	1855	1855	468.19	97.4	179.8	93	22.2	19	26	27.6	27.8	25.8	29.2	27	22.4	20.8	21.8	21.2	19	24.2	20.4	9.2	4.4	1	442.4	525.8	392	192.6	58.4	15.2	6.8	6	5.6	7.4	10.4	12.4	14.6	19.2	17.6	12.6	15	14.2	4.8	1
40447_44_3_crop	f20	1855	1855	3343.1	80	26	29.4	35.6	44.8	51.8	61.8	70	60.2	64.2	54.4	56.8	46.4	42.4	40.8	43.4	38.6	24.4	6.6	4.8	1	276.6	104.6	21.6	12.4	13.2	15.6	20.2	16.8	24	29.4	34.2	32.2	36.6	36	35.4	35.4	31.6	16.2	6	1
40447_45_3_crop	f20	910	910	87.886	106.4	21.4	27.2	32.6	39.8	41	41.8	41.8	47.2	42.4	39.6	43.8	45.2	42.6	44.4	45	49.2	33.2	10.2	10.6	1	23.4	24.4	31.8	40.2	44.6	45.6	50.4	55	50.8	54.6	62.4	48.4	55.4	51.6	71.8	50	23.2	20.2	10	1
40447_49_3_crop	f20	1855	1855	316.77	64	84.6	21.6	27.4	31.8	31.8	31.4	33.8	28.8	28.2	30.6	25.6	26.4	29.2	26.6	27.4	24.4	26.8	12	5	1	73.8	18.6	20.6	17.2	21.6	23.8	27	28	30	30.8	30	30.4	33.8	29.6	35.4	45.6	30.4	13.8	5.4	1
40447_50_3_crop	f20	1855	1855	209.6	142	39.2	55.8	71	75	90.2	80.4	73.8	72.2	76.4	67.2	60.2	67.4	58.6	69.6	60.6	41	14.6	14.4	9.2	1	85.6	23	23	21.2	19.6	18.2	19	19.8	23.4	24.8	31.4	43.4	48.6	51.6	53	77.2	53.8	14.4	7	1
40447_52_3_crop	f20	1855	1855	791.72	109.2	37.8	57.4	72.2	70.8	73.8	75.4	62.6	64.6	54.4	58.6	47.4	41	42.2	37.8	46.2	37.6	19	9.4	5.2	1	156.4	38.8	22.8	15.4	16	17.2	20.8	23.4	28.6	31.8	43.8	44.6	47.2	40.2	42.8	42.4	29	11.6	4	1
40447_53_3_crop	f20	1855	1855	435.72	92.6	23.4	31.2	39.2	42.4	42.4	42.4	40.2	39.8	40.6	39	40.8	39.8	35.8	38.8	38	43.6	28	8.6	6.4	1	34	20	22	23.8	25.8	32.8	37.6	41.4	44.6	39	41	48.2	41	41.8	39	52.4	30.6	6.6	6.2	1
40447_54_3_crop	f20	1855	1855	586.89	160	44.8	64.6	80.2	111.2	96.2	107.2	106.6	116.4	101	92.2	96.8	85.4	80.4	101.8	74.8	46.4	11.6	11	7.6	1	161.8	33.6	14.2	19.8	21.2	17	16.2	13.8	13	14.4	17.4	23.6	34	34	50.8	58.6	57	26	6.2	1
40447_55_3_crop	f20	1855	1855	428.13	114.2	20	38.4	54.4	65.2	66.4	73.6	74.4	77.4	65.2	63.2	58	49.8	49.6	42.2	52.2	43.6	20.4	9.4	6.8	1	286.2	145.6	35.6	13.2	12.4	13.6	15	14.8	18.4	21.4	33.6	34.6	39.4	40.4	43.8	42	40.6	18.8	7	1
40447_56_3_crop	f20	1855	1855	459.69	108.6	30.8	48.4	64.8	62.8	62	66.4	68.8	60.4	56.8	49.6	46	41.8	42	38.4	43	39.2	22.4	8	5.8	1	219.4	99.2	29.8	12.8	12	12	15.4	20.4	28.2	36	36.6	34.2	44	43.6	39.6	37.4	32.2	15.8	6	1
40447_58_3_crop	f20	1855	1855	402.07	122	32.8	48	69.6	73	77.8	79	71	75.6	71.2	71.4	58.8	56.8	58.8	57	67.2	51.2	23.6	9.2	6.2	1	93	32	26	23.2	27.4	26	28.2	28.6	34.4	38.4	45.4	47	57.4	50.8	64.2	61	40	11.6	5.4	1
40447_59_3_crop	f20	1855	1855	424.23	138.2	32.6	60.4	71.8	78.4	85.2	86.2	85.6	77.6	83.6	75.2	64.4	66	58	65.6	60	41	15.8	8.4	5.8	1	86.2	27.2	21.8	22	20.2	19.6	13	9.6	10.8	17	19	27.4	41.2	38.8	53.2	62.2	50.8	19.4	7.6	1
40447_6_3_crop	f20	1855	1855	2005.1	83.2	16.8	23.8	28.6	26.8	38.6	49	47.8	52	43	37.4	40.4	39.2	36.2	36.8	35	44	27.2	6	3.2	1	171.6	39.2	14.4	16.2	22	33	32.2	35.8	40.4	35	29.8	33	34.2	30.6	29.6	27.2	24.2	13	5.4	1
18186_1_3_crop	f4	1855	1855	1114.6	93.4	35.2	40.8	45.8	54	58	59.2	61	55.6	55.2	57.6	67	57.4	54.6	48.6	48.4	42.6	23	6.4	4.6	1	200.2	79.4	29.6	25	19	12.6	9.4	9	11.6	16.6	21.4	27.6	35.2	34.6	34.8	41.6	40.8	17.6	9.8	1
18186_10_3_crop	f4	1855	1855	1434.2	83.2	30.2	39.4	46.8	46.4	53.6	47.2	47	48.6	44.4	42	36.4	38.4	33.4	34.4	31.6	33.4	20.6	5.6	2.4	1	130.4	25.4	16.6	16.2	19.4	19.6	22	27.2	32.6	36.6	37.6	45.4	49.4	42.8	47.6	48.2	30.4	13.6	5.8	1
18186_13_3_crop	f4	1855	1855	889.05	70	128.8	28.4	22.4	27.8	28.4	29.6	32	29	28.2	26	26.8	26	25.8	26.4	24.6	26	25.6	14	3.6	1	21	25.2	28.8	33.8	34.8	35.8	35.2	43.6	41.8	48.8	44.4	49	42	50.2	38	44.6	26.2	6.6	8.8	1
18186_15_3_crop	f4	1855	1855	1365.7	134.6	37	55.6	61.4	64.4	68	73.2	69.6	66.4	65.6	67.4	64.6	56.4	55.6	48.8	54	37	12.8	4.2	3.4	1	108	28.6	21.2	19.8	21.4	20.6	19	22.6	27.4	27.6	35	49.4	44	48.4	48	63.2	44.4	16.6	7.8	1
18186_16_3_crop	f4	1855	1855	809.19	77.4	18.8	34.2	43.8	45	45.2	43	41.6	40.2	41.2	34.4	33.8	31.8	32.8	31.8	33.8	29.8	24.8	5.6	2	1	53	20.6	25.8	27	30	34	34.8	36	40.8	37.4	38	46.6	42.2	37.4	36.6	37	20.8	7.2	3.4	1
18186_17_3_crop	f4	1855	1855	35.545	69.6	234.6	99.6	29	17.4	17.8	20	19.4	16.8	15.8	16.6	18.2	20.2	18.4	19.8	19.2	20.6	23	15	4	1	254.2	109.8	33.6	16.2	16.2	17.8	24.8	22.4	25.2	27.8	23	20.4	19.4	20.2	21.8	41.4	34.6	18.2	15.2	1
18186_18_3_crop	f4	1855	1855	709	32.6	221	160.8	83.2	43.4	22.4	18.8	19	19	19	21	15.8	17.8	17.2	16	14	15.8	17.8	11.6	3.2	1	349.6	265.8	107.6	31	11.6	12	13.4	13.6	14.8	14.6	16	17.4	18.8	15.8	16.4	14.6	18.2	15.2	6.4	1
18186_19_3_crop	f4	1855	1855	421.87	115.4	23.4	41.2	49.2	61	61.2	68.6	70.2	67.4	69.2	66.2	63.6	57.8	55.6	48	54.8	37.6	16	7	4.4	1	197.8	60.6	23	23.2	19.2	18.8	18.8	9.6	9.6	13.4	15.4	17.6	23.2	29.2	37.6	40.4	54	35.6	8.6	1
18186_2_3_crop	f4	1855	1855	206.06	108.8	34.4	42.4	44.4	49.2	57.8	59	63.6	58	57.8	57.4	59.8	47.4	40.4	41.8	38.8	35.8	20.4	3.4	3.6	1	161.2	28	15.2	16	17.8	18.2	18.6	22.8	27.6	33.6	37	47.8	50	45.2	50	51.4	38	12.8	5.8	1
18186_20_3_crop	f4	1855	1855	2617.1	83.2	27	32.6	39.2	44.4	54.8	48	47.8	52.4	47.6	52.2	57.4	50.8	43.8	45.8	38.4	41.8	26.2	5	3.8	1	171.2	35	16.8	17.4	18.2	21.4	20.6	24.8	24.2	27.4	29.6	37	43.2	41.8	43.2	44.2	35.8	13.8	6.2	1
18186_23_3_crop	f4	1855	1855	521.48	107	28	41.4	50	62.2	61.6	56.2	63.2	58	55.6	49.6	51.4	47.4	44.8	41.4	42.8	38.8	21.2	6.2	4.4	1	43	22.6	25	24.4	27	29.2	30.6	40	42.4	47.6	50.6	52	53.4	60.2	59.2	61	43.4	10	5.4	1
18186_3_3_crop	f4	1855	1855	872.41	121.4	35.6	46.2	53	60	60	69.8	71.2	67.2	66.4	62	62.2	56.8	56.4	49	64	47.4	20.8	7.6	5.4	1	134.4	40.4	18.8	19.4	18.4	17.2	19.2	17.6	23	24.6	29.2	30.4	39	40.8	41.4	46.6	35	15.4	7.2	1
18186_4_3_crop	f4	1855	1855	323.79	127.4	25.2	36	38.8	44.2	48.8	54.4	58.6	60.6	67	76.8	72.2	63.6	68	60	66.8	45.8	21.8	7.8	6	1	323.8	187.6	53.6	18.6	15	13.2	11.6	6.4	5.8	4.6	4.8	5	8.2	9.8	29.2	26.4	33.8	37.4	8	1
18186_5_3_crop	f4	1855	1855	367.33	129.8	41.4	52	68.6	70.4	80.4	86.4	82.6	86.2	82	80.2	72.4	70	66.6	55.8	64.4	48	15.8	7.4	3.4	1	135	77.4	32.8	21.6	21	18.4	18.2	19.8	19.6	21.4	28.6	36.8	34.8	46.2	43.8	59.8	54.6	23.6	11.8	1
18186_6_3_crop	f4	1855	1855	193.97	117.6	34.6	54.2	60	61	55.8	57.2	55.4	51.2	45.8	47	49.2	43	38.6	38	37	41	27	6.8	5.6	1	156.4	64.2	18.4	15.6	15.8	18.2	19.8	26.8	35.2	34.2	37.2	33.8	34.8	34.8	31.2	36.2	28.8	16.6	6.8	1
18186_7_3_crop	f4	1855	1855	135.09	55.2	265.8	109	34.8	16.6	16	14.6	14.2	13.4	13.6	13.6	15.2	16	14	16	13.8	14.4	21.6	12	5.2	1	454.4	602	510.2	284.6	100.4	27.8	4.6	2.2	4.4	5.2	8.2	12	13.4	15	15	15	20.2	20.6	10.4	1
18186_8_3_crop	f4	1855	1855	2242.5	80.8	21.2	26.6	36	40.4	47.8	58.4	53.6	49.4	46	44.8	44.4	44.4	38	41.6	34.8	35.4	21.6	5.2	3.4	1	35	27.2	25.6	24.2	26	25.2	24.8	23.2	29.8	30.6	37.6	38.4	43.2	35.8	37.2	44.4	24.8	8.6	5	1
18186_9_3_crop	f4	1855	1855	1521.1	83.4	22	31	43.2	54.4	53	54.4	49.2	48.2	47	45.2	46.8	43.2	38.4	42.4	35	37.8	23.8	6.4	5.6	1	46.4	22.4	23.6	26.2	25.6	23.8	26.2	25.2	30.4	32.8	33.6	37.2	42.2	37	41.4	54	32.8	8.8	6.4	1
16788_10_3_crop	f5	1855	1855	586.36	78.4	29.8	38.8	41.2	42.4	42.4	44.6	39.6	37.8	35.2	30.8	30.4	28.6	28.8	27.8	26.8	32.4	24.4	7.2	5	1	296.2	141.6	28.4	10.6	11.6	12.8	16.4	19.8	24.6	29.4	35.8	39.2	37	36	31.6	32	29.2	15.2	3.6	1
16788_12_3_crop	f5	1855	1855	194.01	73.4	19.6	37.4	33.4	37.8	32	36.6	32	32.8	32.8	28.4	28.8	26.4	26.4	23	23.4	33.8	21.8	7.4	4	1	341.6	237.4	58.6	13	9.6	9.4	7.6	9.6	17.8	23.6	23.6	22.8	22.2	26	31	33.2	31.6	19.4	6.8	1
16788_16_3_crop	f5	1855	1855	1184.5	50.2	253.6	129	38.6	22	19.4	19.6	19.8	19.2	17.6	16.2	16.6	17	16.4	16.8	18.4	16.8	15.8	10	2.6	1	176	33	13.8	16.4	17	22	20.8	28.2	24.6	29.2	25.4	26.4	28.8	24	28.8	30	28.4	13.2	6.2	1
16788_17_3_crop	f5	1855	1855	155.74	68.4	35	27.4	29.8	33.2	33	31	31.6	29.6	34	29.2	25.2	24	27.6	23.8	25	33.6	25	10	4.6	1	354.6	257.6	63.6	15.2	7.2	6.8	7.8	10.2	13.6	19	21.4	22.8	23.6	33	29.2	31.4	43.2	28.4	5.4	1
16788_30_3_crop	f5	1855	1855	2312.4	65.6	40.2	20.6	30.4	41.8	44.4	45.2	40.6	38.4	39.8	35	34	34.2	31.4	28	27.4	29.6	21.4	7	3.4	1	78.8	18.6	20.4	19.2	20.8	24.4	31.2	38.6	39.8	40.4	42.2	44.2	38.6	34.2	35	39.6	25.8	10	3.4	1
16788_4_3_crop	f5	1855	1855	263.74	88.6	24.4	41.2	43.4	54	56.8	51.4	61.4	52.2	54	52.4	57	50.6	47	41	49.6	37.8	23	8.4	7.2	1	292.2	141.6	36.8	16	13	12.6	12	14	9.4	14.4	13.4	19.8	23.6	26.2	33.6	41.2	41.8	27.8	7	1
16788_6_3_crop	f5	1855	1855	33.132	54.2	393	413.8	216.2	65	17.4	7.2	7.8	9.6	13	14.4	15.6	15.2	15.6	16.6	20.8	18.8	22.2	15.4	3	1	218	111.2	43.6	26.6	18.8	17.8	17	17.2	18.8	18.6	18.4	18.6	21.8	24.4	21.6	28	28.8	15.2	11	1
16788_7_3_crop	f5	1855	1855	501.79	91.8	26.8	34.2	39	39.2	49.8	48.8	51	56	50.8	56.2	55	49	41.6	41.8	33.4	32.6	19.4	3.4	2.2	1	269.6	110.8	21.4	13.8	14.4	13.4	13.4	14.2	17.4	19.6	23	25.2	28.6	34.4	34.6	42.8	48	27	9.6	1
16788_9_3_crop	f5	1855	1855	1500.5	90.4	31.6	40.8	41	43.8	50.4	45.8	52	54.4	44	44	38.4	42.6	36	35.4	31.6	35.8	21.4	3.8	4.6	1	133.6	23.4	17.6	18.6	21.4	21.6	21.6	19.2	20	24.6	30.6	36	42.6	37.4	41.4	46.6	40.6	16.8	6.4	1
19788_34_3_crop	f5	902	902	226.84	102.2	33.6	19.6	23.8	26.2	26	31.6	30.2	29.8	34.8	34.2	33.2	35.8	34.2	39	45.6	55.6	36.4	12.6	9.2	1	378.2	327.8	157.4	56.8	21.6	11.6	10.8	11.8	12.2	11.4	14	10.6	11.8	17.8	15.8	22	36	26	9.8	1
19788_35_3_crop	f5	902	902	69.941	95.2	30	44	43.4	45.8	51.2	48	47.6	43.6	36.4	33.8	41.6	38.4	36	35.4	40.4	42	24.8	10.6	8	1	74.4	26.2	20.8	19.8	21	22.2	28.4	35.6	33.2	41	50	35.6	40.8	43.4	69	58.2	41.8	19.4	10	1
19788_36_3_crop	f5	902	902	102.63	80.4	22.8	31.4	41.2	47.8	43.4	39.4	34.8	35.6	36	31.4	29.2	31	29	29.6	35.6	34.4	24	8	8.2	1	145.4	52.2	23.4	18	18.8	24.4	23	23.8	28.2	29.8	28	27.6	32	28.4	30.6	41.6	27.6	12.6	8.2	1
19255_1_3_crop	f6	1855	1855	526.3	85.4	35.6	37.2	43.6	49	51.2	48.8	47.8	44.2	39.8	43.8	42.4	42.4	37.2	37.2	32.2	38	24.8	6.4	6.4	1	191.6	51.6	17.2	14.4	16.6	18.4	19.4	23	23	26.8	25	33	44	39.8	43.6	44.8	37.4	17.2	4.2	1
19255_10_3_crop	f6	1855	1855	382.73	126.6	26.6	32.8	45.4	48.8	50.6	56.6	58.4	62.6	67.4	71.6	68.2	64.6	61.6	56.8	75	55.8	25.2	11	7.2	1	107.6	27.8	26	27	23.6	20.2	16.4	18	12.6	16.4	20	24	30.8	38.8	51.4	53	53.6	22.4	9.6	1
19255_11_3_crop	f6	1855	1855	1985.3	69.8	36	36	39.2	44.2	43.2	42	38	37.6	36.6	34.8	31.6	27.2	28.6	27.4	27	29	19.4	6.2	2.4	1	161.8	62	28	19	18	16.2	15.6	18.4	18.6	28.2	26	36.2	39.6	34	37.8	35	35	17.2	7.8	1
19255_12_3_crop	f6	1855	1855	624.16	47.6	195.6	78	29	19.6	21.8	22	21.4	20.2	18.6	19	17.8	17.4	19.2	18.8	21.8	22.2	26.4	14.6	6.2	1	435.2	572	449.4	269	135.8	57	24.6	15.4	8.6	11	9.8	11.8	12	15.2	16.6	15.6	17.6	15.8	7.8	1
19255_13_3_crop	f6	1855	1855	2182	78.2	129.8	17.4	18.2	27.4	25	31.2	36	34.8	39.8	41.8	38.2	39.8	42.2	36.6	39.8	31	26.2	10.6	2.6	1	225.4	60.8	13.2	16	17	17	22.6	23.4	28.4	33	36.8	40.8	43	38.8	46.4	64.6	48.2	19.6	9.8	1
19255_15_3_crop	f6	1855	1855	960.26	90.8	33.8	50.2	50.2	59.6	53.2	52.2	58.8	59.6	55.4	48.6	45	41.4	39	42.8	36.6	37.8	23.4	5.2	2.4	1	254	89.6	18.2	14	13.2	12.6	12.4	14.6	13.8	17	22.2	30	41.8	39	42	34.4	37.4	20	7.2	1
19255_16_3_crop	f6	1855	1855	503.79	44.6	232.6	61	17.6	18.4	18	19	21.8	19.8	24	22.8	22.6	17.8	19.2	21.8	19.4	19.4	22.8	13.6	3.6	1	448.6	639.8	617.4	493	330.4	176.4	85.6	38	13.6	8.8	9.4	10.6	8.4	7.4	8.2	10.8	13.2	13.8	11.8	1
19255_17_3_crop	f6	1855	1855	333.53	100.4	100.6	51	27.6	28	37.4	38.6	40.2	41.2	39.8	38	35.6	37.8	37.8	39.6	37.6	45.2	31.4	10.2	7.4	1	442	598.4	491.8	280.2	99.6	35.2	11.2	6.8	7.2	3	2.4	2.6	7.2	12	13.4	17	16.6	22.6	9.6	1
19255_18_3_crop	f6	1855	1855	945.47	59.8	110.4	22	19.2	20.4	18.2	20.6	24.6	27.6	25.2	33.4	29.2	27.4	27	26.2	26.4	25	27	13	3.6	1	14.8	21.2	26.6	35.2	45	52.2	46.8	44.2	43.2	41.8	37.6	42	37.8	39	33.6	36.6	21.2	5.6	4.4	1
19255_19_3_crop	f6	1855	1855	768.85	72.8	32.6	21.2	23.8	23.6	31.2	33.8	38.4	38.6	41	39.4	47	42.6	39.2	39.4	36.4	40.4	23.6	6.2	4.6	1	90.8	36.4	26	29.2	37	38.8	41.8	38	39.6	38.6	40.4	38.2	42.8	38	57.2	45	32.4	20.2	8.6	1
19255_2_3_crop	f6	1855	1855	889.56	106.2	28.6	48	62.2	64	62	61.2	63	64.2	58.4	52.2	49.4	46	43.8	38.2	39.6	36.2	18.4	6.6	5	1	203.2	50.4	18.6	17.2	15.8	17.2	13	14.8	16.4	19.4	25.4	30.8	34.2	35	36.2	33	41.4	23.4	9.2	1
19255_22_3_crop	f6	1855	1855	646.3	36.4	346.4	232.8	80.8	23	14.8	17	16.4	15	15	14.8	14.4	14.2	14	13.4	15.8	13	16	12.6	1.4	1	333	203.2	44.6	11.2	10	13.4	20.4	20.4	19.6	19.6	22	24.2	20	18.2	16.8	17.6	21.4	11.8	9	1
19255_24_3_crop	f6	1855	1855	243.86	46.2	327.8	218.8	53.6	13.6	14.2	11.4	14	16	18.4	16.2	13.6	15	15.6	16.2	17	16	16.6	15.8	3	1	102.6	25.4	18.8	26	22.8	21.2	23	25.2	23.8	28.2	26.6	24.6	31.2	20.8	22	29.6	25.2	11.8	8.4	1
19255_29_3_crop	f6	1855	1855	396.13	88.2	28	38.8	47.2	54.4	58	52	54.4	54.2	42.4	39.8	37.8	36	33.6	34.8	35.6	40.8	27	7.2	4	1	118	37.8	18	23.4	23.4	25	31.2	31.4	34.6	35.2	34.6	38.4	32	28.8	27	28.8	25.4	11	4.4	1
19255_3_3_crop	f6	1855	1855	1009	46.4	163.6	74.4	32	22.6	21.2	23.6	20.4	20.6	19	19.2	20.8	18.4	18.2	20.8	18.8	18.8	18.2	11.2	2.2	1	397.2	384	163.2	46.2	14.8	10.4	12.4	13	15	13.4	16.4	17.2	18	17.2	17.4	17.4	22.8	20.8	7.6	1
19255_4_3_crop	f6	1855	1855	2078.1	90	17.8	30.4	42.4	45.6	56	55.2	53.6	58.4	54	53	57.8	50.2	46	43.4	39.6	37.4	21.8	4.6	3.6	1	207.6	55	18.2	14.4	14.6	15.8	14.8	13.2	14.6	20	23.2	27.6	32.6	34.8	31.8	39.4	44.8	26	9.4	1
19255_6_3_crop	f6	1855	1855	449.42	76.4	26.2	44.4	42.4	46.6	50.4	43	38.6	36.8	38.4	32.2	32.2	29.8	28.2	24.6	24.2	29.6	18	5.4	3.6	1	316.8	185.2	45	12	9.4	10.2	12.4	14.6	20.4	24.8	33.2	28.6	32.8	36.8	29.2	28.4	28.4	16.2	4.8	1
19255_7_3_crop	f6	1855	1855	1608.5	50	49.6	21.6	27.2	31.8	30.4	30.2	31.6	31	34.2	28.6	27.6	28.4	29.4	26.6	25	21.8	21.8	10.4	3.6	1	282.6	136.4	34.2	13.6	11	14	20.8	19	19.6	26	33.2	39.2	39.2	35.8	35	31.6	33.4	18.6	6	1
39375_10_3_crop	f7	1855	1855	791.71	52.6	141.6	47.2	20.4	24.2	27.6	25.6	32	27	31.6	30.8	26.2	22.4	23.8	21.8	20.4	21.4	23	11	2.4	1	57.2	22	27.2	26	24.4	26.6	24.4	26.4	28.4	31.2	34.8	39	37.2	33.4	32.8	39.6	27.8	12.4	4	1
39375_11_3_crop	f7	1855	1855	2493.7	66.6	28	43.4	45.2	46.6	46.2	39	48	50.6	42	42.8	39.2	44.8	35.6	37.4	30.6	35.2	24.2	6.8	3	1	143	26.6	15.6	15.6	15.4	19.2	22.2	22.6	23.6	29.6	28.4	34.6	48	36.8	38.2	27.8	29	14	4.6	1
39375_12_3_crop	f7	1855	1855	395.17	96.6	45.2	36.8	50.8	59	59.6	65.4	65.8	61.4	63	58.8	55.8	50.4	49.8	46.4	47.8	34.8	16	8	6.2	1	388.4	340.6	139	33.8	12.2	9.4	9.4	7.4	7.4	8.4	13.8	18.6	23.2	31.4	30.2	27.4	31	23	6	1
39375_13_3_crop	f7	1855	1855	575.09	92.4	19.4	21.6	23.6	32.8	38.8	46.8	51.4	57.4	51	53.4	46.2	53.8	44.2	40.2	38	36.8	22	6.6	2.8	1	285.4	114.8	20.8	13.2	12.8	10.6	7.8	7.4	4.4	7.2	5	12.6	11.8	26	30.4	38.8	43	37.6	4.4	1
39375_14_3_crop	f7	1855	1855	2370.2	118.8	23.8	40.6	64.2	59.6	70.6	82.6	67.8	73.2	68	77.2	61	55.6	58	53.4	65	51.8	26.4	7.2	4.4	1	234.6	68.2	13.4	14.6	14	12.8	10.6	15.2	15.2	17.8	19.8	31.6	43.6	40.4	61.6	46	50.2	18.6	4.2	1
39375_16_3_crop	f7	1855	1855	1231.8	64.4	48.2	27.2	27.6	25.2	32.6	32.2	31.6	30.4	32.2	32.4	31	30.4	30.4	31.4	28.8	28	26.2	9.4	4.2	1	83.8	17.4	18.8	17.6	21.6	23	30.2	30.8	36.6	36	34.2	35.2	33.2	28	36.6	47.6	35.6	13.8	7	1
39375_17_3_crop	f7	1855	1855	224.28	167.6	31.2	68.4	82.2	96.2	98.8	101.8	99	128	110.4	101	99	90.6	87.6	98	69.2	39.6	13.2	10.2	7.2	1	284.6	136.6	38	16.8	11.2	15.8	13.6	8.2	7.6	5.8	6.4	6	7.6	12	20.6	34.4	56.8	48.6	21.4	1
39375_18_3_crop	f7	1855	1855	1026.6	73.6	21.6	38.8	44.4	45.6	45.8	41.8	42.2	48.2	38	37.4	36.8	34.4	29	30.6	29.6	34.6	22.2	6	4.4	1	222.6	67.2	15	13.6	11.4	14.8	17.6	23.2	27	29.2	30.4	32.6	33.4	32	31.4	29.4	32.8	19.2	5.4	1
39375_19_3_crop	f7	1855	1855	425.37	100	31.2	40.4	45.2	49	52.8	59	63.2	63.6	60.8	59.4	48.8	51.2	47.2	45.6	45.2	40.6	23.2	9.8	6.2	1	289	134.6	29.8	12.4	12.4	11	11.8	13.2	17.6	19.8	25	34.8	35.8	43.8	37.4	34.4	33.8	20.6	6.4	1
39375_2_3_crop	f7	1855	1855	3822.4	65	17.2	31.6	38.8	51.2	53.4	55.4	62.6	48.2	42.4	44.4	44.6	41.2	35	36.6	32.2	33.2	20.8	5.2	3.2	1	61.2	20.6	22.2	24	23.4	26.4	35.6	33.2	31	35.8	29.6	30.2	35.6	30.2	30.6	26.4	28.8	13.4	4	1
39375_20_3_crop	f7	1855	1855	952.57	70.4	13.4	23	31.4	34.8	36.6	43.6	40	43.2	42.6	36.4	33.4	34.6	29	29	30.2	31.8	20.8	7.2	3.6	1	337.2	237.2	80	22.8	13.4	14.2	14.4	16.2	16	20.4	21.4	28	29.4	37.6	33.6	29.4	30.4	17	4.2	1
39375_22_3_crop	f7	1855	1855	910.28	74.6	62.2	31.8	30.6	32.4	40.8	35.8	35.4	40.2	37.6	38.8	39.6	40.6	36	34.2	32.8	36.6	26.8	9.2	4.4	1	205.6	43	10	14	15.4	16.8	21	25.8	26	31.6	28.4	33.2	37.6	31.8	39.4	41	34	16.4	5.6	1
39375_23_3_crop	f7	1855	1855	400.84	70.2	79	20.8	22	31	30.4	35.6	30.6	29.2	29.8	31.8	27.6	32.4	29.2	27.4	27.4	28.8	24.6	11.4	3.8	1	21	19.8	28.8	32	33.4	35.4	30.6	36.4	40.6	38.8	35.8	46.2	37.2	41.6	35.8	46.4	30	7.6	8	1
39375_25_3_crop	f7	1855	1855	356.7	45.4	342.2	288	117.4	36.4	13.6	12.4	11.6	12.6	13.8	14.6	13.6	14.2	15.2	15.6	17	17	18.6	16.4	3.2	1	94.8	32.2	24.6	23	25.6	25.4	23.8	23.8	24.4	25.8	32.2	35.6	41.4	38.6	46.6	55.8	36.2	18.8	13.4	1
39375_26_3_crop	f7	1855	1855	503.03	78.6	95.8	32.6	30	30	34.2	32.4	37.4	33.4	31.4	34	33.4	34.8	31.2	30.4	28.8	37.2	30.4	13.4	8.4	1	205.4	115	39.4	21	20	23.4	25	25	27.4	25.2	25	24.8	23.4	21.8	23.6	33	30	16.4	9.2	1
39375_27_3_crop	f7	1855	1855	2509.2	76.2	24.2	32.4	37.2	42.2	48.4	55.6	52.6	55	43.6	47	45	38.4	35.8	35.6	31.6	37.8	23.2	5.8	2.8	1	41.6	21.6	24.4	25.6	27.6	33.4	30.6	35.8	33.2	32.4	35.4	43.4	39.6	37.4	40.4	50.8	37.4	8.6	4	1
39375_28_3_crop	f7	1855	1855	26.737	81	296.6	156.2	36	15.4	16.2	18	21.2	19.6	16.4	14	14.8	18.8	18.8	17.4	17.2	19.2	26.2	15.4	7	1	22	24.4	28.6	30.4	28.8	32	34.8	38	34.6	25.6	34.8	27.6	30	32.4	54.8	47.4	29.2	30.8	6	1
39375_29_3_crop	f7	1855	1855	46.739	133.4	41.2	48.8	63.4	73	79.4	76.6	69.6	68.8	74.2	71	59.6	59.6	63.4	66.6	76.8	53.2	23.6	11.2	6.6	1	27.8	42.4	49.8	54.8	67.6	79.2	72.4	83.6	91.8	81.2	75.2	80	69	113.4	77	58.8	17.6	18.8	9.6	1
39375_30_3_crop	f7	1855	1855	414.19	125	24.4	38	49.4	62	68	73	62.8	58.6	59	64.4	62.8	57.4	56.6	51.2	61	47	20.8	8.8	5.2	1	30	33.4	31.6	34.4	35.8	38.8	46.4	43.8	48.2	50.6	54.8	47.8	59.8	50.6	70.6	60.8	40.6	15	7.4	1
39375_32_3_crop	f7	1855	1855	2564.9	54.2	60	23.2	24.8	30.6	36.2	42.6	39	41.2	40	39.2	32.8	27.6	22.4	21.2	24.2	26.4	21.2	8.6	2.6	1	172	36.2	12.8	13.6	16.6	22	20	26.8	22.8	26.8	31.8	33.6	31.8	31.2	25.6	20.4	26.6	17	3.8	1
39375_34_3_crop	f7	1855	1855	1152.4	70	18.6	29	33.4	36.8	35.8	42.2	37	41.2	39.8	35.2	36	40.6	35.8	33.8	35.6	37.4	24.8	9.6	3	1	181.8	75.2	28.2	16.4	16.6	16.8	15.6	20.8	16.4	20.4	21.4	26.4	29.2	30.8	35	30.2	35.4	26.4	4.6	1
39375_35_3_crop	f7	1855	1855	567	93.6	23.4	27.8	34.4	40.4	45.4	47	44.4	48.4	42.6	42.4	43.6	37.2	34.6	33.4	30	35.2	24	9.2	5.8	1	248.8	140	39	16	9.2	8.2	8.4	13.2	11.4	20.8	16.8	25.4	30.8	33.8	36.8	35	40.4	25.4	7	1
39375_36_3_crop	f7	1855	1855	3724.1	71	66	12.8	23	26	38.4	35	39.2	35.6	36.2	34.2	34	35	32.8	29.2	31.4	33.2	26.6	12.2	3.4	1	287.6	195	62.6	19.6	12.2	13.6	17.4	21.4	23.8	24.8	24	24.6	22.6	26.2	23.8	24.6	23	16.2	5.6	1
39375_38_3_crop	f7	1855	1855	1431.9	73	26.2	38.6	42.8	45.2	49.6	48.4	50.6	44.2	40.8	37	34.8	39.4	36.4	36.2	32.8	34.6	24	6.6	3.6	1	279.4	132	39.8	12.4	11	10.2	11.6	14	13.8	21	24.6	31	34.4	34.6	37	37.6	41.8	26.8	7.2	1
39375_39_3_crop	f7	1855	1855	241.17	88.8	31	38.8	49.6	53.6	57.2	49	48.4	44	37.2	38.2	36.8	37	32.6	33.4	31	36.2	25.4	3	3.4	1	228.8	82	26.6	19.4	22.2	21.6	24.2	26.8	27.4	29.6	23.2	21.8	24.2	23.6	21.4	23.8	23.4	12.2	6.6	1
39375_4_3_crop	f7	1855	1855	139.24	78	40.2	22	29	35.4	34.2	33	36.8	35.6	33.4	38	35.2	36	33.4	32	34.8	37.8	25.4	10.2	5.6	1	262.6	127.2	24.6	16.2	16.2	17.2	17.2	18.6	21.6	28.8	30	29.6	36.6	31.2	32.4	40.4	34.4	17.6	7.2	1
39375_40_3_crop	f7	1842	1842	1817.3	66.4	27	39.2	47.8	43.4	46.2	40.2	37.8	38.8	37.6	36.2	33.8	34.8	30.6	30.8	31.8	32.2	19.8	7.8	1.8	1	229.8	62.6	18.8	15.4	14	14.2	14	16.4	18.6	19.8	28.4	28.6	35.6	35.6	33.8	36.4	39	24	6	1
39375_41_3_crop	f7	1855	1855	2240.9	87.6	24	25.2	32.4	46.6	53	47.2	50	53	43.4	42.6	45.6	43.6	36.4	35.8	29	33.4	16.6	4.6	4.2	1	268.2	97.4	21.2	12	10.4	10.2	12.4	15.4	17.2	23.4	29	32	32.6	33.4	30	31.2	31.2	21	6.6	1
39375_42_3_crop	f7	1855	1855	1202.6	103.6	20.2	33.2	38.6	44	50	61.2	61	58.8	64.2	66.2	64	57.6	57.8	49.4	57.2	46	25.2	7	5.8	1	34.6	25.6	32.8	27.6	26.2	22.8	20	17.8	16.6	26	32.2	38	43.4	51	55.2	63.8	52.6	18	7.8	1
39375_44_3_crop	f7	1855	1855	368.87	108.2	15.4	22	36	40	58.2	48.2	51.4	49	44.2	45.6	42.2	42.4	37.4	37.2	33	37	27.2	6.4	5.4	1	282.2	145.8	50.8	20.2	11	12	12	16	18.6	29	33.2	43	47	44	42.2	33.8	31.2	14	4.8	1
39375_45_3_crop	f7	1855	1855	1352.6	92.4	23.2	36.4	45.4	57.4	56.6	59.6	58.4	52.8	47.6	44.4	49.2	43.4	40.2	39.6	34.8	38.2	28.2	5.8	3.4	1	217	107.8	28.4	15	16.8	16.8	17.2	17.8	24.4	22.6	30.2	37.6	34.8	36.2	37.4	43.6	37.8	20.8	5.6	1
39375_46_3_crop	f7	1855	1855	238.51	93.2	19.2	29.4	38.8	40.8	54.6	45.2	44.2	49.8	37.8	37.2	32.4	34.6	31.6	34.6	32.6	38.6	24.4	5.2	8.6	1	393.4	380.6	167.4	39.6	9	6.4	5.6	6	7.4	8.6	10.2	15	18.8	20.6	29.8	25.8	27.4	22.8	4.6	1
39375_47_3_crop	f7	1855	1855	402.58	102.4	65.6	34.2	27.2	31.6	33.6	35.4	42.8	44.6	43.6	46.8	43.6	38.8	39	39.4	33.4	34.6	25.6	8	6	1	383.2	374.6	186.4	72.6	25	11.2	7.8	7.4	7	7.4	8.4	13.4	13.4	23	26.8	38.8	36	31.6	7.4	1
39375_48_3_crop	f7	1855	1855	186.59	108.2	24	31.4	43.6	48.4	50.6	53.2	58.4	65.6	59.4	61.8	61.2	53.8	51	43.4	43.8	34.2	21.6	10.4	6.2	1	366.4	303.6	132.4	40.2	14.6	10.2	8.2	9	8	5.4	5.6	7.4	12.2	20.4	26.6	33.8	41	34	11.2	1
39375_49_3_crop	f7	1855	1855	15.206	146.6	26.2	32.6	40.6	46	53.4	68	59.2	60.6	55.8	57	49	46.6	44.8	66.2	42	34.6	17.4	15.8	4.8	1	153.8	124.6	50.8	24.4	26.4	26.8	26.2	28	31.6	38.8	33.8	33.2	34.8	54.8	57.6	43.4	33.6	32.8	12.6	1
39375_5_3_crop	f7	1855	1855	1259.3	57.4	27	43.4	42.4	37.6	38.8	40	36	38	38	31	31.8	31	27.2	25.2	26.8	30	18	7.6	4.6	1	232.6	57.4	12.6	11.2	12.2	14.2	18.8	25.6	27	34.4	33.4	35.4	51	45.4	42.2	44.2	37.2	19.4	4	1
39375_50_3_crop	f7	1855	1855	900.35	72.4	23.4	26.4	35.6	38	38	39.8	37.2	36.6	35.4	32.2	34.6	34.6	31.6	30.4	31.6	35	28	8.4	5.2	1	187.4	40.4	14.2	17.2	15.4	17.2	19.6	23.4	27.8	34.2	37.6	41	46.6	39.6	38.4	35.4	28.8	11	7.4	1
39375_51_3_crop	f7	1855	1855	534.71	89.4	118.6	39.4	26.4	30.2	32.4	34.6	36	43.2	43.6	47.4	44	43.4	32.4	28.8	28.6	28.2	22.2	7.8	2.8	1	390.6	382.6	186.8	56.6	13.6	9.8	9.6	8.2	8.6	7.2	11	13.8	16.4	21.4	32.8	31.2	37.2	27.6	7.4	1
39375_6_3_crop	f7	1855	1855	907.2	76.8	25	44	48	49.6	51	39.6	42.4	47.2	40.2	38.4	36.4	38.8	30.8	34.2	33	35.8	22	6.6	3	1	27	19	23	21.2	26.8	34.6	30	35.8	44.6	38.4	43.4	52.4	40.2	42.2	39.8	48	32.6	11	6.4	1
39375_7_3_crop	f7	1855	1855	3112.1	57.6	20.4	26.8	43.8	38.8	44.4	42	37.2	39.2	36	30.8	30	31.2	29.6	25.2	26.4	32.8	18.6	10.4	3.6	1	285.2	115.4	20.8	10.4	12.4	17	19	26.4	26.6	30.6	33.4	39	39.4	35.6	34	27.8	27.8	13.4	7	1
39375_8_3_crop	f7	1855	1855	863.07	130.8	40.8	56.2	58.4	65.6	87.4	76.6	78.6	85	93.2	78	68.4	72.4	66.6	79.6	66.6	51.6	17.4	12.2	8.4	1	87	18	21.8	16.6	18.6	20	23.6	23.8	23.2	23.8	28.4	45	47.4	59.4	58.2	80.6	57.2	13	4.4	1
39375_9_3_crop	f7	1855	1855	798.77	86.6	31.4	53.8	59	65	51.8	55.6	57.8	52.4	45.6	43.4	43.4	35.6	33.2	35.6	34	36.2	23	5.2	4	1	40.6	22	22	22	21.2	26	32.4	42.2	43.6	43.6	42.2	62	50.8	51.8	41.6	44	26	9	4.8	1
40124_11_3_crop	f8	1855	1855	2277.8	54	153.4	30.6	22.6	19.2	20.4	19	20.4	19.6	19.2	18.8	21.4	19.8	19	17.6	16.4	16	18.8	10	5	1	410.4	483.2	327.8	131.6	36.4	13	7.6	9.6	12.6	13.2	16	16.4	20.2	17.2	21	17.2	18.6	14.4	3.2	1
40124_12_3_crop	f8	1855	1855	198.09	71	195.8	92.6	41.4	25.2	21	21.8	20	24.8	22.2	22.2	22.2	21.8	19.2	19.4	17	15.8	15.8	6.6	6	1	418.4	484.4	306	117.4	38	10	5.8	6	7.6	8.4	14.2	17.8	16.6	19	20.6	18.2	20.2	20.6	6.2	1
40124_13_3_crop	f8	1855	1855	1021.2	50.6	139	28.2	19.8	20.6	26.2	26	21.4	23.2	20.8	23.2	21.6	20.6	19.8	19.8	19	19.2	24.4	13	5.6	1	446.2	539.4	400	208	75.4	21.6	7.4	6.6	7.8	12.2	14	14.6	18	21.4	23	22.8	26.2	19.8	6	1
40124_14_3_crop	f8	1855	1855	24.146	95.4	317.6	266.8	116.6	32	14.6	15.2	10.4	14.4	15.4	17	18.8	20.2	24.4	20.2	22	23.4	23	17	7	1	71.6	14.8	23.6	25.2	29.2	28	25.6	26	26	24.8	29	27.6	33.2	26.8	36.4	46.6	29.6	11.4	9.2	1
40124_16_3_crop	f8	1855	1855	5125.1	67.8	17.6	34.4	35.6	36.8	44.8	45	51.6	54.6	37.8	37.4	35.4	39.8	34.2	36.6	35.2	47.6	32.8	11.2	2.6	1	161.4	29.2	14	18.6	23	20.8	24	24	28.2	34.8	34.6	33	43.6	33.8	38.4	30	24.4	14.6	5.2	1
40124_18_3_crop	f8	1855	1855	2250.7	60.8	38.6	18.2	30.6	30.2	33	33	30.2	26.8	27.8	27.6	25.6	22.8	26.4	22.4	21.8	18.4	20.6	9.6	4.8	1	408.2	470.6	292.4	98	23.6	7.4	7.2	7.4	8.8	8.8	16.6	13	21.2	18.4	26.6	21	19.2	16.4	3.4	1
40124_19_3_crop	f8	1855	1855	701.2	79.2	39.8	25.6	26	28.6	30	28.8	29.2	28.2	27.4	32	29.8	33.2	27.4	27	26.2	33.8	28.6	12.4	7.4	1	316.8	190.8	47.4	12.8	10.8	11.2	11.4	13.8	14.6	19	24.4	26.6	29.2	33	40.2	35.8	39.8	22	7	1
40124_2_3_crop	f8	1855	1855	40.278	131.2	77.8	40.4	21.2	27.4	29.8	29.4	30.2	28.8	30.8	30	28.4	32.6	29.2	27.6	39	45.4	34	17.8	11.6	1	241.6	165.4	70.4	25	19	20.6	18.8	20	23.8	26.2	29.4	31.4	32.6	33.4	32.8	44	36.8	21.6	16.4	1
40124_21_3_crop	f8	1855	1855	162.35	81.6	162.2	36.8	16.8	21.6	24.8	25	25	24.4	28.6	29.8	25.8	27.2	29	26.2	29.8	56.8	32.6	13.4	13.6	1	240.4	68	17	13.8	15.4	16	20.6	15.2	14.6	17.6	18.8	18.8	36.4	30.2	31.4	58.8	44.6	19.2	16.4	1
40124_22_3_crop	f8	1855	1855	1171.3	92.8	170.4	35.8	15.2	15.8	19.2	20.2	25.8	31.2	34.8	36.6	38	38	40	36.2	40	43.4	26.4	10.8	5.8	1	409.6	431.8	233.8	72	16.2	8.8	8	7.4	7.4	7	7.4	10	12.6	16.4	22.4	21.2	27.2	27.6	7.8	1
40124_24_3_crop	f8	1855	1855	3293.7	63	27.6	34.8	45.4	41	47.8	39.2	39.8	43	38.8	39.4	36.2	43.4	37.4	34.2	33.2	38.4	25.6	7	4.2	1	331.8	218	51.4	14.4	11.2	12.2	14.4	14.2	18.2	16.6	25	26.8	30.2	29.8	27.8	28.4	28.8	18	5.2	1
40124_27_3_crop	f8	1855	1855	975.63	60	208.2	53.4	21.2	20	23.4	21.6	20.4	21.8	19.6	19	18	17	17.4	17.6	16.8	17.8	22.2	14.2	5.4	1	358.6	260.2	84	15.6	10.8	13	15.8	20	24.8	21	26.4	23	20	22.6	20.6	20.2	27.8	19.4	9.6	1
40124_29_3_crop	f8	1855	1855	504.54	120.8	67.6	19.8	24	30.8	40	40.4	46	46	46.8	46.6	50.4	47.2	46.6	50.2	56	55.6	37.8	12.6	8.2	1	324	198.2	43.4	15.6	14.4	14.2	12	12.4	12	10.8	15.6	18.4	18.8	30	29.8	34.2	52	36.8	8.8	1
40124_30_3_crop	f8	1855	1855	1625.3	53.6	241.8	98	30.2	18.4	18.8	22	24.4	26.8	26.8	27.6	24.6	22.4	26.4	28.8	28.2	26.6	31	19.8	6.2	1	278	165	53.8	21	12.2	16	16	14.6	17.4	22.4	19.2	23.8	24	31	32.2	42	42.2	23.2	9.4	1
40124_32_3_crop	f8	1855	1855	1490.6	73.4	16.6	28.2	34	43.2	42.6	42	36.4	44.8	44	44	44.2	49.6	40.2	40.4	38.2	46.2	30	10.4	3.2	1	32.2	21	24.6	25.4	30.2	38	35.4	34.6	36.6	35.8	46.8	43.8	40	44.4	46.2	60.2	42.6	11.2	4.8	1
40124_33_3_crop	f8	1855	1855	377.72	26.4	437.8	578	469.8	241.8	88.6	31	12.8	8.8	7.2	6.6	6.4	6.8	8.4	9	9	9.8	10.6	14.4	8	1	250	84.4	20.2	15	15.2	19.2	18	18.6	16.6	18.8	22.2	21	22.2	22.4	21.8	23.6	28.2	16.2	8.8	1
40124_4_3_crop	f8	1855	1855	377.69	56	251.2	99.8	23.4	19.2	16	16.4	16.2	16.6	18.2	14.8	16	16.4	15.2	17.6	17.6	17.6	21.8	13.4	7.2	1	394.6	456.6	267.8	95.2	22.4	9.6	10.6	12.6	14.2	16.2	15	15.6	17	15.2	16.4	15.2	19.6	14.8	6.6	1
40124_5_3_crop	f8	1855	1855	292.93	56	31.2	28.8	36.8	37.8	37.6	31.6	29.6	28	25.6	25.6	19.6	20.6	20.4	18	21.8	20.6	19.8	8.8	4.6	1	280	96.4	16	9.6	10.6	11.4	17.8	12	22.8	15.6	22	18.2	23.2	29.2	27.8	35.8	44.4	27.8	9.4	1
40124_7_3_crop	f8	1855	1855	917.2	71.4	115.8	49.6	27.6	26.4	29.6	30.8	29.2	28.4	31.4	27	27.2	25	28.8	30.4	31.2	38	28.4	10	6.2	1	430.2	505	359.2	164.6	54.6	15.2	9.8	8	7.8	8	10	13.2	20	20.2	26.4	26.4	26.8	22.6	5.2	1
40124_9_3_crop	f8	1855	1855	130.25	59.8	149	30.6	25.4	23.2	22.4	21	18.4	16.8	17.2	17	18.6	17.2	21	21.8	22	22.6	25.6	14.6	5.2	1	330	251.8	141	85.4	43.2	25.4	18.2	21.6	21	27.4	23.8	23	38	33.2	32.6	45.8	28.8	17.4	8.8	1
40113_1_3_crop	f9	1855	1855	173.31	67.6	192	50.6	18.8	19.2	18.6	21.2	23.8	23.2	26.2	25.2	24.6	23.8	32.8	27.4	26.8	38.2	29.2	12	8	1	435.2	531.6	409.6	212.4	70.6	22.8	7.8	5.8	6.6	7.6	9	11.8	12.8	16	20	18	25.8	25	6.4	1
40113_12_3_crop	f9	1855	1855	1472.4	42.6	334.6	229.4	68.2	22.2	14.6	15.2	16.4	15.4	16.4	11.2	14.2	16.6	14.6	15.6	16	16.8	19	14.6	4.2	1	360.8	316.6	147.6	45.2	14.2	9.8	8.6	12.4	17.8	16.2	17.2	15.8	19.6	20.6	21.2	23	29.8	21.6	6.6	1
40113_14_3_crop	f9	1855	1855	2225.9	82	37.4	21.6	26.8	28.4	34.6	37	38.4	44.2	42.2	39.4	44.6	47	42.8	42.2	37	46	29	9.4	4.2	1	329.8	204.8	55.4	16.4	11.4	13.4	14.6	13.4	15.8	13.2	21.6	20.2	22.8	33.2	29.6	27.8	34.6	22.6	9	1
40113_16_3_crop	f9	1855	1855	668.45	67	36.6	20.4	21.4	25	23.4	34.2	35	38.6	38.6	33	35.6	37.4	29.8	28.6	33.2	40.2	25.8	9.4	4.8	1	69.8	18.2	18.2	18.2	19.4	22.8	29.6	34.6	41.2	32.8	32.8	40.6	31	34.2	36.4	57.4	35.2	9.6	10.2	1
40113_19_3_crop	f9	1855	1855	4648.4	46	26.4	29	32	36	40.6	51.6	51.4	45.2	48	45.6	53.8	41.8	35.2	39.8	41	33.8	19.8	5.8	3.4	1	38.4	17.4	17.4	19.4	20.4	25	28.6	24.6	32	27.2	27.2	29.8	32.2	27.6	32.4	37	31	14	3.6	1
40113_2_3_crop	f9	1855	1855	390.08	73.8	170.6	32	19.8	18.2	22.4	21	19.2	18.6	20.4	24.2	22.6	23.8	23.2	22.4	21.6	25.2	24.6	14.2	6.6	1	409.4	427.2	228.8	68.4	17.4	7	9.2	11	12.4	12.2	17.8	17.8	21.2	24.8	29.6	27.8	25.2	18.8	9.2	1
40113_20_3_crop	f9	1855	1855	677.85	77.8	174.2	45.2	18.8	19	23.4	22.4	24.8	24.2	22.6	29.6	28.4	29.4	29.2	24.8	26	39.4	29.6	13.4	10.2	1	396.4	381.6	201.4	70.2	21.8	10.2	10	10.2	13.4	14.2	17.2	18.4	20.8	20.6	19.6	24	27.8	18.2	8	1
40113_21_3_crop	f9	1855	1855	1397.5	63.2	151.6	32.2	17.6	23	27.6	27.6	24.8	28.4	26	26.4	25.8	25.6	28.2	24.6	24.6	25.4	27.6	14.6	7	1	333.2	241.6	77.6	19	10.2	12.6	12.2	16.6	18.2	19.4	23.6	28	26.8	31	30.4	29.4	33.4	19.2	6.6	1
40113_22_3_crop	f9	1855	1855	1931.3	76.8	96.2	21.2	19.6	24.6	21.4	22.2	26	24.6	27	31.2	27.2	26.6	31.6	27	30	29.2	26.4	13.8	4	1	395.8	395.6	225.2	84.6	32.2	13.4	10	9.2	7.8	10.8	12	13.2	16.4	18	17.6	20	21.6	23.2	9.8	1
40113_23_3_crop	f9	1855	1855	334.2	119	160.8	63.2	24.4	19.8	23	23.4	25.8	25.6	32.2	35.2	34.8	37.8	39.6	34	31	47.6	34.4	13.2	9.6	1	445	576	431.4	216.4	75	20.2	6.2	5.2	6.4	4.8	5.4	5	7	9.6	17.2	20	21.8	32.6	12.6	1
40113_24_3_crop	f9	1855	1855	387.94	98.2	123.8	44	20.8	18.6	26	28	32.2	35.2	37.2	37.8	39.6	44.2	40	40	38.6	35.8	26	11.6	7.2	1	455.6	561.6	423.6	203.2	59.2	18.4	7	7	3.6	3	3.8	3.6	4	7.4	12.8	18	20.8	31	7.8	1
40113_25_3_crop	f9	1855	1855	170.29	78.6	27	18.8	23.6	29.6	30.2	40.4	33.2	35.2	38.6	31.6	32.8	33.8	30.2	27.8	28	37.6	23	10	8.8	1	418	489	330.6	146.2	45.8	13.6	7.2	7.2	8	13.6	11.2	16.8	18.6	18.6	23	27.4	29.8	19.4	6.2	1
40113_27_3_crop	f9	1855	1855	1115.9	55.4	199	83.2	28.4	17.2	19.6	16.2	19.4	18.4	18.6	18.8	18.2	18.6	23.2	22.6	20.4	21.2	24.8	15.4	9.4	1	347	300.2	149.4	52.8	18	12.6	12.2	17	14.2	17.2	19	19.2	18.8	21.2	15.4	23	28	19.4	7.6	1
40113_28_3_crop	f9	1855	1855	893.14	91	89	16	19.8	30.6	27.8	27	34.6	28.8	37.4	34.4	28.6	25.8	27.4	26.6	27.8	47	32.4	11.4	8.6	1	439	569.2	458.4	217.2	67	19.4	7.4	4.4	5	8.6	8.4	11.8	16.4	15.4	22.4	22	16	25.4	7	1
40113_29_3_crop	f9	1855	1855	965.25	58	79.2	28.4	26.4	26	27.2	26.2	26.2	25	24.4	27	22.8	20.2	26	21.4	21.8	19.4	23.6	13.6	3.4	1	379.2	373	170.6	46.4	13	7.6	8.6	11.8	19.2	17	18.2	24.8	20.8	25.4	25.6	20.4	24	17.2	7.8	1
40113_3_3_crop	f9	1855	1855	47.701	75.4	376.6	324.6	126.6	34.2	15	15.2	13.2	13.4	12.4	16.6	16.2	15	12.6	12.4	13.2	12.8	14.2	15.4	5.4	1	322.4	201.8	48	14	12.8	14.4	19.4	24.2	29	23.8	20.4	19.4	26	25.8	27.2	43.2	37.8	20.6	14.6	1
40113_30_3_crop	f9	1855	1855	971.23	68.6	125.2	15.4	18.4	18.6	23	24.6	28.4	27.4	27	30.2	28	29	31.6	26.6	30.8	35	31.8	14.4	7.6	1	424.8	498.6	327.4	124.2	38.4	13	6.2	7.8	5.6	6.4	10.4	13.6	18.6	20.8	23.4	21	24.2	20.6	8.2	1
40113_4_3_crop	f9	1855	1855	678.48	52.8	223.8	45.8	15.6	18.4	18.4	21.2	22.4	23.2	25.6	28.4	27	27.6	32.8	28.4	24.6	29.6	31.4	16.4	4	1	354.2	251	72	15.4	7.4	14.8	16.8	17.4	18.8	24	21.2	19.6	17	17.6	17.8	22.2	29.2	16.8	4.8	1
40113_7_3_crop	f9	1855	1855	146.82	93.8	195.6	84	26.4	20	21	18	22.6	22.4	29.8	28.4	29.4	27	29	24.4	25.8	34	25	10.6	8.2	1	440.6	542.2	414	223	86.6	29.2	10.8	5	4.8	4.8	4.4	7	5.8	10.4	11.2	19.2	27	31.2	13	1
40113_8_3_crop	f9	1855	1855	350.23	76.8	122.4	25.8	20.6	24	23.2	25.8	25.2	29.2	28.6	26.8	25.4	26.8	25.4	24.8	25	30.2	29.8	13.8	5.8	1	436.4	540.2	425.8	194.8	60	16.2	6	6.2	8	11.2	9.2	11	14.6	22	25	19.2	18.4	16.6	7.8	1
40113_9_3_crop	f9	1855	1855	257.81	111.6	47.6	22.2	23.6	29	27.2	32.4	27.8	31	35.6	32.6	32	39	33.4	32.8	34.6	52.8	35.2	13	8.4	1	84	22.8	16.6	18.2	21.4	21.4	20.6	25	29.4	32.2	36.4	48.6	50.6	54.4	63.8	66.6	49.4	14.6	7.6	1

## Sheet: DS4.40features of modern pollen
Dataset S04.40 features extracted from modern pollen images.
Image ID	Subfamily	Species_label	Species_name	size	density	CC_SC2_1	CC_SC2_2	CC_SC2_3	CC_SC2_4	CC_SC2_5	CC_SC2_6	CC_SC2_7	CC_SC2_8	CC_SC2_9	CC_SC2_10	CC_SC2_11	CC_SC2_12	CC_SC2_13	CC_SC2_14	CC_SC2_15	CC_SC2_16	CC_SC2_17	CC_SC2_18	CC_SC2_19	CC_SC2_20	CC_SC3_1	CC_SC3_2	CC_SC3_3	CC_SC3_4	CC_SC3_5	CC_SC3_6	CC_SC3_7	CC_SC3_8	CC_SC3_9	CC_SC3_10	CC_SC3_11	CC_SC3_12	CC_SC3_13	CC_SC3_14	CC_SC3_15	CC_SC3_16	CC_SC3_17	CC_SC3_18	CC_SC3_19	CC_SC3_20
9403_S_spi_2_10_3_crop	1	1	Streptochaeta_spicata_2_9403_3.3	2669.5	92.6	66.4	33.4	28	31.4	35.4	37.2	41.6	42.2	42	38.2	48.2	48.4	43.8	49.2	47.2	48.8	36	10.6	5.2	1	103	40.2	24.2	25.4	25.4	25	30.4	29.8	31.4	33.2	35	39.8	39.8	44.8	41.2	51	41.4	13.8	4.8	1
9403_S_spi_2_11_3_crop	1	1	Streptochaeta_spicata_2_9403_3.3	924.92	73	154.4	28.2	18	23.6	26.4	30	32.4	31.8	29.6	30.4	30.8	29	30.6	26.6	26	29.2	28.2	12.6	3.6	1	101.2	20.8	21.2	22.8	21.6	21.8	23.6	27.4	36.6	40	37.6	45.6	42.6	43.4	42.4	57.8	37.2	11.2	7	1
9403_S_spi_2_12_3_crop	1	1	Streptochaeta_spicata_2_9403_3.3	2260.5	53	83	32.6	23.6	26	26.4	30	32.8	31.6	33.2	31.4	30.2	30.8	30.2	28	29.6	29	25.2	10.2	3.4	1	260.6	95.6	19	12.2	13.8	16.8	18.2	19.6	21.4	24.6	29.4	30.2	33.8	33.6	34.4	34.8	33.6	16	7.2	1
9403_S_spi_2_13_3_crop	1	1	Streptochaeta_spicata_2_9403_3.3	2818.9	70.8	47.2	18.8	27.8	33.4	37.4	37.8	43.4	42	39.6	37.2	37.2	36.6	35.6	31	33.4	35	25.2	9.2	2.2	1	97.4	47	23.2	20.2	19.6	25.6	24.2	30.4	37.4	37.2	40.8	47.4	39	44.2	38.8	50.4	34.8	12	6.8	1
9403_S_spi_2_14_3_crop	1	1	Streptochaeta_spicata_2_9403_3.3	561.51	94.2	19.6	26.8	29	33.6	33.8	39.4	35	33.2	36.4	32.2	30	34	29.6	29.2	31.2	42.2	28.8	8.4	5.8	1	145.6	28.6	17.4	17.6	18.2	18.6	24.4	28.4	28.4	31.4	29	33.4	34	32.2	38.2	44.4	32.4	15.2	8	1
9403_S_spi_2_16_3_crop	1	1	Streptochaeta_spicata_2_9403_3.3	914.82	85.6	96.6	36.2	24.2	25.6	32.4	34.8	31	32.2	31.2	31.6	31.4	35.8	34.4	33.8	34.4	39.2	35.4	15.4	4.8	1	199.6	47.8	17.6	12.8	12.6	14	13.2	19.4	20.8	26.6	29	39.4	45	37.4	40.8	27.6	32	17.4	6.4	1
9403_S_spi_2_17_3_crop	1	1	Streptochaeta_spicata_2_9403_3.3	1052.6	83.6	40.8	19.6	25.6	32.4	33.4	37	33.6	39	41.2	36.8	36.2	39.2	37	34.2	38.4	39.2	29.6	12	3.8	1	45.2	30.2	30.6	29	30.4	30.8	33	38.2	40.4	41.4	49.6	47.6	43	46.2	43.6	47.6	31	10	5.2	1
9403_S_spi_2_18_3_crop	1	1	Streptochaeta_spicata_2_9403_3.3	1893.9	73.6	17.4	31	45.2	41.2	39.4	34.8	35.6	52.4	41.6	37.6	39.6	41.8	33.6	31.2	30	35.8	22.8	7	2.8	1	305.4	142.4	31.2	13.4	13.8	11	12.6	15.2	19.4	21.4	27.6	30.6	35.6	39	36.8	37.6	34.6	19.2	4.4	1
9403_S_spi_2_19_3_crop	1	1	Streptochaeta_spicata_2_9403_3.3	357.89	69	94.6	25.2	21.8	27.4	28.8	31.8	26.8	27.4	29.2	27.8	25.4	26	25.2	26.2	24.2	29.2	29	15.2	5	1	106.2	63.4	28.4	19.8	25.4	27.4	32	32	40.6	33.2	31.8	34	32	35.2	31.4	42.8	30.2	12.2	8.6	1
9403_S_spi_2_1_3_crop	1	1	Streptochaeta_spicata_2_9403_3.3	2134.9	55.6	99.6	16.4	18.2	22	27.2	25.4	33.4	31	31.4	32.2	30.4	31.2	31.8	27.6	26	26.4	25.6	12	2.4	1	144.6	42.6	18.8	22.8	24.2	27.6	25.8	28.6	27.4	30	25	28.6	31.4	26.6	27.4	28.2	27.6	13.8	5.6	1
9403_S_spi_2_20_3_crop	1	1	Streptochaeta_spicata_2_9403_3.3	1471.5	60.6	71.6	26.4	26.6	27	33	30.4	30.4	32.6	33	32.2	30.4	33	29.8	29.2	31.4	31.8	31.4	13.8	3.8	1	307.4	206	73.6	21.6	14.8	11.6	11.2	12.4	11.4	13.8	14	16.8	23	26.8	33.2	27.6	32.6	22.8	7.6	1
9403_S_spi_2_2_3_crop	1	1	Streptochaeta_spicata_2_9403_3.3	1035.8	60.8	43	25.6	28.2	32.4	31	30.6	31.2	30.2	28.6	28	28.4	27.2	31.4	27.2	28.6	28	26.6	12.4	4.4	1	57.4	18.6	22.6	25.6	23.4	26	27.6	35.6	40.2	35.8	40.8	41	38.8	38	37.4	36	24.6	8	4.6	1
9403_S_spi_2_3_3_crop	1	1	Streptochaeta_spicata_2_9403_3.3	916.26	87.2	20	31	35.6	40	43.4	39	45	52.8	50	48.8	51.2	47.2	48	50	57.2	54	36.2	11	6.8	1	269.6	203.2	77.8	22.4	14.4	12.4	13.6	15.2	19.6	19	19.8	30.8	30.8	34.8	34	47	49	27.2	10.6	1
9403_S_spi_2_4_3_crop	1	1	Streptochaeta_spicata_2_9403_3.3	1055.9	56.2	215.6	93.2	35.4	21.2	20.6	23.6	24.2	24	21.6	27.2	24.2	25.2	27.6	25.2	27.4	27.4	29	16	5.6	1	60	19.4	21.6	25.4	25.8	25.8	25.6	24.6	31	30.6	33.8	30.8	29.2	26	29.4	43	27.8	12.4	7.4	1
9403_S_spi_2_5_3_crop	1	1	Streptochaeta_spicata_2_9403_3.3	1812.6	45.8	192.6	44.2	19.8	26	20.8	19.2	22.6	19.6	23.4	21.2	23.6	22	22.6	25.2	25.6	30.8	31.6	17	6.4	1	172.4	40.6	13.6	16.4	17	24	20.6	21.8	30.2	41	37.8	40	45.8	42.8	42.6	45.8	39.2	16.2	6	1
9403_S_spi_2_6_3_crop	1	1	Streptochaeta_spicata_2_9403_3.3	2920.1	79.2	12.8	23.8	40	45.4	52.6	46.6	40.8	40.8	35.2	36.6	39.2	43	36.4	36.6	36.6	47.4	31.4	9.4	2.4	1	21.6	25.4	26.2	23	26.4	26.6	30.2	43	45	60.8	57.8	53.4	47.4	58.6	52	55.2	35.6	8.6	6.2	1
9403_S_spi_2_7_3_crop	1	1	Streptochaeta_spicata_2_9403_3.3	1783.7	70	37.2	24	32.4	35.8	39.4	37.6	42.2	38.4	38.8	44.2	41.2	38.8	35.4	33.6	32	36.8	23.6	7.2	4.2	1	76	23.6	28	29	25	26.6	26.6	31.8	32.6	27.6	32.2	34.4	32.8	35.4	34.4	41.8	34	12.8	6.2	1
9403_S_spi_2_8_3_crop	1	1	Streptochaeta_spicata_2_9403_3.3	1259.6	48.2	247.2	127.8	41	18.2	14.2	21	21.6	28.6	31.4	27.4	27.2	27.6	29.4	24.8	22.2	25.2	23.6	13.8	3.6	1	28.8	36.6	31	25.6	26.2	32.8	31	30.2	31.2	27.4	28.6	29.8	27	26.8	28.6	38.4	22.4	9	4.6	1
9403_S_spi_2_9_3_crop	1	1	Streptochaeta_spicata_2_9403_3.3	1022.7	76.4	88.8	46	30.6	27	25.6	29	27	29.6	34.4	26.4	31.4	31.6	29	29.6	30.8	40.8	30.2	12.8	6.4	1	173.8	73	26.6	15.4	18.6	20.8	20.2	23.4	23.2	23.6	24.4	33.6	35.8	33.6	35.2	41.8	36	16.4	5	1
8677_S_sod_1_10_3_crop	1	2	c1_Streptochaeta_sodiroana_1_8677_3.3	725.8	55.8	234	79.8	25.4	16	17.4	16.2	19.2	17.4	20.4	18.6	17.6	17.8	19	21	21.2	22.2	24.4	17.6	3.6	1	264.8	183	57	18.6	14.6	16.8	19.6	19	20.8	19	17.4	20.6	19.2	24	23.2	29.6	33.4	19.2	11.2	1
8677_S_sod_1_1_3_crop	1	2	c1_Streptochaeta_sodiroana_1_8677_3.3	1192.5	94	17	23.2	29.8	35.8	48.6	43.2	38.6	43.2	40.2	36.6	32.4	37	30.4	30	32	48.2	34	9.8	8.6	1	453.6	533.6	353.8	157.4	47.8	15.4	8.4	6.2	6.2	7.6	8.6	13.2	15.2	15.4	21.8	20.8	18.8	14.8	3.2	1
8677_S_sod_1_2_3_crop	1	2	c1_Streptochaeta_sodiroana_1_8677_3.3	455.89	40.6	212	49.2	21	28.8	18.8	21.6	17.2	13.4	14.2	12.4	14	15.2	15.6	18.2	16.4	16.2	23	12.4	4.8	1	423.8	483.8	318.4	117.2	32.6	11.2	11.6	11.8	14.6	15.4	16.8	14.6	13.6	9.8	10.6	8.8	9.2	11.2	3.8	1
8677_S_sod_1_3_3_crop	1	2	c1_Streptochaeta_sodiroana_1_8677_3.3	923.87	72.4	53	23	30	32.4	33.8	31.4	29.2	26	28.8	27.6	26	27.6	29.6	26.4	25.8	33.6	27.6	12.4	3.6	1	374.6	338	162.6	69.6	28.8	14.6	10.4	12.4	13.8	17	17.6	21.8	22.4	27	25	22.4	28.8	17.2	5.2	1
8677_S_sod_1_4_3_crop	1	2	c1_Streptochaeta_sodiroana_1_8677_3.3	1056.4	44.4	301.8	184	53	17.6	15.4	19	20.2	21.6	19.8	20.8	19.8	22.8	22.8	21.8	19.6	20.4	21.4	11.8	2	1	253.8	141	53.2	19.2	14.4	16.4	16.8	20.2	21.4	27.4	25.2	29.8	37.8	29.6	27.2	30.6	37	20.8	7.2	1
8677_S_sod_1_5_3_crop	1	2	c1_Streptochaeta_sodiroana_1_8677_3.3	274.41	70.2	219.6	61.2	17.4	15.8	17.8	21.2	21.8	24.2	27.4	28.6	27	24.8	30.4	32.8	27.8	26.6	26.8	16.2	4.4	1	270.8	340.2	263.8	150.8	63.4	34.4	20.4	24	26	24.4	28	23.6	29.8	27.6	38.2	30	21.8	25.2	11.6	1
8677_S_sod_1_6_3_crop	1	2	c1_Streptochaeta_sodiroana_1_8677_3.3	115.22	96.8	233.4	99.2	29.4	18.6	18	21.2	22	22.2	25.6	27	22	23.4	25.8	22.4	24.4	25.6	30	16	10.2	1	281.6	235	96.6	26.6	12.4	14	14	16.6	16.6	24.6	24.2	25.6	24	25.8	29.8	23.8	25	15.8	8.2	1
8677_S_sod_1_7_3_crop	1	2	c1_Streptochaeta_sodiroana_1_8677_3.3	1013.4	71.8	37.6	35.6	40.8	38	41.6	36.2	41.8	36.6	29.4	27	26	27.2	25	26.4	25.8	31.2	25	7.6	4.6	1	391.6	362.8	163.4	43	9.2	8	10.8	12.8	16.8	19.8	23	24.8	22.8	24	25.2	26.8	26.6	16.2	3.8	1
8677_S_sod_1_8_3_crop	1	2	c1_Streptochaeta_sodiroana_1_8677_3.3	2723.5	53.2	23	25.8	29.2	31	31.8	38.6	36.4	37.6	40.8	30.2	33.8	29.8	28.4	25.6	26.6	30.6	23	10.2	3.2	1	334.6	240.2	57.6	14.2	10.6	11.4	14.2	15.4	20	19.8	22	23.8	24.8	28	23.6	25.4	26.8	17.6	5	1
8677_S_sod_1_9_3_crop	1	2	c1_Streptochaeta_sodiroana_1_8677_3.3	2287.2	56.2	24.4	23.8	33.4	37.2	32	35.4	34	29.6	30	27.6	27.4	28	29.4	27.8	30.6	30.6	26.8	11	4.2	1	229.8	117	41.4	17.8	14	19.8	27.4	28	29.2	33.4	30.8	30.4	28	26.6	30.6	33.2	26	13.8	6.2	1
8679_P_lap_1_10_3_crop	2	3	c3_Pharus_lappulaceus_1_8679_3.3	2065	68.2	231.4	77.8	25.8	18	16.8	23.4	23.2	22.8	23.6	22.8	27	26.8	27	26.4	21.8	20	22.8	13.6	3	1	422.6	459.6	271	81.6	19.2	7.6	8.2	7.6	10	12.6	20	19.2	21.6	25.6	27.8	23.6	23.8	15.8	3.2	1
8679_P_lap_1_12_3_crop	2	3	c3_Pharus_lappulaceus_1_8679_3.3	2751.6	81.2	30	38.2	45.6	42.2	47.4	50.2	46.2	45.8	36.4	34.6	33.2	34.4	32.2	29	26.4	26.6	19.4	4.2	3.4	1	332.8	205	45.6	11.4	10.8	15.4	14.6	18.2	25	24	28.8	26	26.6	28.2	24.8	23.4	24.6	13.8	4	1
8679_P_lap_1_13_3_crop	2	3	c3_Pharus_lappulaceus_1_8679_3.3	2097.8	64.6	46.6	25	27.6	34.4	31.4	31.2	31.6	34.4	36.6	32.4	30.8	28.8	29.6	26.2	26.4	27	19.8	8.2	5.6	1	370	353.8	163.2	52.2	19	11.6	8.8	11.4	13.2	14.8	16.2	18.8	18.6	21.6	23.8	25.2	23	13.4	2.2	1
8679_P_lap_1_14_3_crop	2	3	c3_Pharus_lappulaceus_1_8679_3.3	594.38	47.2	319.8	213	56	16.2	18	15.6	15.4	15.8	13.8	17.2	15.4	15.8	15.6	17.6	17.4	18.2	25.4	16.4	5	1	290.2	148	28.8	11.4	14.2	19.6	18.2	22	23.8	22.2	25	23.8	22.4	24.4	24	26	31	17.4	7.2	1
8679_P_lap_1_1_3_crop	2	3	c3_Pharus_lappulaceus_1_8679_3.3	527.21	51.8	21.2	23.8	31	36.8	33.2	37	33.4	33.6	36.8	32.2	31.2	31.4	27.6	26.2	23.6	27	21.4	8.6	3.8	1	275.2	131.2	33.4	18.4	19.8	19.2	22.2	21	23.8	28.6	25.4	26	23.8	22.8	21	21.8	23.2	13.4	4	1
8679_P_lap_1_2_3_crop	2	3	c3_Pharus_lappulaceus_1_8679_3.3	333.23	89	19.8	31.8	34.8	36.4	32	37	34.2	41.2	45.4	38.6	34	38.2	31.2	28.6	28.6	38.6	22.4	7.8	8.4	1	347	235.6	59	10.8	9	10	14.8	18.4	19.8	19.8	28.2	27	35	42.6	40	35.6	36.6	20.6	8.4	1
8679_P_lap_1_3_3_crop	2	3	c3_Pharus_lappulaceus_1_8679_3.3	229.13	113.6	73.4	29.2	34	38	36	38.6	42	40.8	47.4	47.2	48.4	44.8	46.2	45.8	51	49.2	27.4	11	7.2	1	358.4	310.2	139.8	52.8	19.4	10.2	10.4	9.2	4.8	6.8	8	12.8	13.2	19.6	27	31.8	39.4	35	9.4	1
8679_P_lap_1_4_3_crop	2	3	c3_Pharus_lappulaceus_1_8679_3.3	554.2	52.8	40.2	27.8	26.2	30.8	34	28	28	27.8	31.4	32	24.8	22	25.4	20.6	20	18.2	19	7.8	4	1	360	279.6	112.2	37	13	10.8	12	15.6	18.6	18.6	22.4	19.4	22.8	22.8	23.4	21.8	22	15	3	1
8679_P_lap_1_5_3_crop	2	3	c3_Pharus_lappulaceus_1_8679_3.3	435.51	49.2	106.4	39.6	25.6	28.2	29.8	28.6	28.8	22.4	19.8	18.8	16.2	16.2	16	16	16.6	16.2	16.4	7.4	3	1	381.4	397.2	174	51.4	14.6	9.4	11	15.6	18.4	19	20.8	20.8	21.2	18	16.2	14.4	13	7.6	2	1
8679_P_lap_1_6_3_crop	2	3	c3_Pharus_lappulaceus_1_8679_3.3	297.28	78.4	214.6	59.6	14.4	18.2	17	17	18.4	21.2	27.8	42.4	41.4	43.2	47	45	48.4	35.6	30.2	14.2	5.6	1	389.4	387.2	189.6	57.8	16.4	11	10	5.6	4.6	4	5.2	5	9.2	9.8	18.4	17.6	27.4	36.6	9.4	1
8679_P_lap_1_7_3_crop	2	3	c3_Pharus_lappulaceus_1_8679_3.3	801.71	73.6	207	82.6	25.2	20.6	23.8	27.8	30	29.6	29.8	27	29.4	26.4	25.6	20	19.6	18.4	16.2	7	2.4	1	374.6	352.6	160.2	48.4	13.6	11.4	12.6	14.2	17.2	21.8	23.8	25.6	25.4	25	26.4	29	22.6	11.2	2.6	1
8679_P_lap_1_8_3_crop	2	3	c3_Pharus_lappulaceus_1_8679_3.3	1528.1	85.8	25.4	40.2	35.8	36.6	37.2	40.6	44.6	43	41	37.8	35.6	36.4	31.6	31.4	28.6	34.4	23.4	6.2	5	1	357.2	242.8	65.6	18.4	13.8	13.2	16.2	17.2	18.2	15.8	16	22.8	26.2	33.8	34	36.4	31	22.2	5.6	1
8679_P_lap_1_9_3_crop	2	3	c3_Pharus_lappulaceus_1_8679_3.3	261.22	93.2	27.8	22.4	29.2	31.6	33	38.4	41.8	40.8	35.8	34.2	35.2	34.2	32.8	31.4	32.8	39.8	30.6	11.4	4.8	1	370.2	310.6	142.2	54	24.6	11.6	7.2	7	8	9	11	14.4	18.8	27	22.6	27.6	28	18.4	7.4	1
9390_P_lat_1_10_3_crop	2	4	c5_Pharus_latifolius_1_9390_3.3	153.73	61.2	137.8	28.8	27	19.4	22.6	20.6	20	23.8	21	19.6	19.4	16.4	16.6	18.6	18	19	20.2	11.6	2.8	1	81.4	22.4	24.8	23.4	24.8	29.6	26.2	25.8	24.8	26.2	25.8	23.6	21.6	21.2	21.6	22.8	22	11.6	5.2	1
9390_P_lat_1_11_3_crop	2	4	c5_Pharus_latifolius_1_9390_3.3	954.37	60.2	32	28.2	33	32	28.6	27.8	30.8	24.2	24.4	26.2	21.2	23.6	21.6	22.4	21.6	21.2	21.4	8.6	4	1	302.6	125.2	21.2	12.2	13.2	14.2	17.2	22	24.4	22.8	25.2	23.6	29.2	26.2	22.6	22.2	26.2	14.4	5.6	1
9390_P_lat_1_12_3_crop	2	4	c5_Pharus_latifolius_1_9390_3.3	688.16	55.4	44	27.2	31.8	27.4	27.6	27	24.6	24.4	22.6	24.2	22	21.2	22.4	20.6	19.4	19.8	22.2	11.4	3.6	1	247.2	67.4	15.8	12	12.8	17	16.6	18.8	20.6	24.2	30	26.2	26.4	23	20.8	24.4	27.2	16.4	6.2	1
9390_P_lat_1_1_3_crop	2	4	c5_Pharus_latifolius_1_9390_3.3	831.75	54.8	98.8	21.4	25.6	25.6	25.4	24.2	25.4	23.2	23.2	23.4	23.8	21	20.4	21.2	20.4	20	22.6	11	3.4	1	296.4	137.2	20.2	10.8	11.6	13.6	17.4	14	17.4	20.2	21.6	23.2	28.4	29	26	25.4	33.4	20.4	6.6	1
9390_P_lat_1_2_3_crop	2	4	c5_Pharus_latifolius_1_9390_3.3	933.49	61.8	39.4	24.4	30	30.8	32.2	34.6	40	32.8	28.6	28.8	25.6	26.4	26.2	23	23.2	22.6	22.8	8.6	2	1	301.2	140.6	25.4	11.4	11.4	12.2	12.8	14	25.4	21.6	30.6	26.8	27	32.8	26.2	30.4	31.8	18	5.6	1
9390_P_lat_1_3_3_crop	2	4	c5_Pharus_latifolius_1_9390_3.3	645.18	51.6	62.8	26	32.2	25	26.4	23	21.4	22.8	18.8	20.2	20.8	19	21	21.8	18.8	18.6	20.8	11.2	5.4	1	229.8	49.6	11	13	18.4	23.2	25.2	26	24.8	27.8	26.8	28.4	26.6	20.8	21.2	23.4	27.2	15.6	4.6	1
9390_P_lat_1_4_3_crop	2	4	c5_Pharus_latifolius_1_9390_3.3	727.57	71.4	26.2	40	38.2	42.6	39.4	38.8	31.6	27.6	29	25.4	26.8	24.8	26.8	25.2	27	25.8	23.2	6.4	3	1	108	16.2	16.8	18.8	23.6	27.6	30.8	32	35.2	37.6	32.8	36.8	35.2	29.8	31.4	25.8	24.6	12.4	3.4	1
9390_P_lat_1_5_3_crop	2	4	c5_Pharus_latifolius_1_9390_3.3	443.59	47.2	34.4	29.6	28.2	33.2	29.2	24.6	24.4	24.2	22.4	23	21.6	20.2	18.4	18.4	18	19.2	20.2	9	3.2	1	219.4	58.4	13.2	13.2	19.2	23.2	24.4	28	29.4	28.6	27.8	26.2	26.2	26.6	24	20.2	18.8	9.8	4	1
9390_P_lat_1_6_3_crop	2	4	c5_Pharus_latifolius_1_9390_3.3	487.81	56.6	29.6	33.2	32.4	30.2	25.8	25.8	25.2	26.6	27.6	27.6	22.8	22.8	19.4	18.8	19.8	21	19.4	9	2.2	1	261.2	90.4	21.8	11	12.6	16.4	22.6	24.2	21.4	23.8	27.2	24.8	26.2	21.4	20.8	24.6	26.6	15.4	5.4	1
9390_P_lat_1_7_3_crop	2	4	c5_Pharus_latifolius_1_9390_3.3	234.01	72	25.8	30.8	34.6	38.8	36.4	39.8	35.2	40.4	39.2	28.4	30.2	28.2	26.2	25.4	24.2	31.2	20.2	7.4	3	1	404.6	418.6	267.6	125.2	43.4	14	7.4	5.6	4.6	6	9.6	11	14.4	16.2	18.4	23.2	28.6	27.6	12.4	1
9390_P_lat_1_8_3_crop	2	4	c5_Pharus_latifolius_1_9390_3.3	353.62	54.6	120.4	37.8	22	25	26	25.4	21.8	19.6	17.8	20.2	21.8	19.6	19.6	21.8	18.6	20.2	20.2	11.2	3.2	1	302	188.8	57.6	18.8	13.2	16.2	21.2	24.2	24.4	25.2	21	20.6	19.8	19.8	18.2	17.2	25.4	16	4.4	1
9390_P_lat_1_9_3_crop	2	4	c5_Pharus_latifolius_1_9390_3.3	1406.3	62.8	24.8	36.6	39.4	32.4	29.6	33.8	31.2	30.2	30.4	28.8	28.4	27.4	26.4	22	23.8	21.8	21.8	7.8	3.2	1	199.2	48.8	18.4	14.6	15	19.2	23.4	24.4	28.4	33	34.4	36.6	32.2	30.6	32.6	31.2	27.6	15.8	6.4	1
9805_Pha_vir_2_10_3_crop	2	5	d18_Pharus_virescens_2_9805_3.3	1129.8	97.8	29.6	41.6	62.6	72	86	90.6	76	75.6	69.8	72.4	61.6	53.6	55.2	45.8	51.6	36	15.6	7.4	6	1	297.2	133.2	26	14.4	13.8	13.8	12.2	10.2	8.2	8.8	10.4	14.8	19	35.2	36.2	43.2	50.8	35.6	7.6	1
9805_Pha_vir_2_11_3_crop	2	5	d18_Pharus_virescens_2_9805_3.3	2473.3	73.4	20.4	25.4	30.6	39.6	52.6	54.8	53.6	52.2	53.6	52.8	50.8	44.8	38	41.4	37	35.6	22.2	4.2	3.6	1	335.2	211	55.4	13.4	14	14.2	12	12	10.8	11.6	15.6	23.6	22.2	31.6	30.6	34	36.2	25.2	7.2	1
9805_Pha_vir_2_12_3_crop	2	5	d18_Pharus_virescens_2_9805_3.3	2230.8	94.8	30.6	45.8	51	56.8	62	66.6	66.4	58.2	59.8	63.8	60.8	55.4	55.2	43.6	50	39.2	20	5	4.6	1	377.8	318	139	49.4	17.2	11	7.6	6.8	6.6	7.4	7.4	9.4	12.2	19	28	31.6	40.6	29.8	7.8	1
9805_Pha_vir_2_1_3_crop	2	5	d18_Pharus_virescens_2_9805_3.3	573.21	86.6	38.2	20.2	28	33.4	32.6	42.4	42.4	40.4	42.8	39	35.8	30.8	29.8	27.6	31.8	30	19.8	6.8	2.8	1	398.2	385	168.6	45.6	10.8	8.6	7.8	9	12.8	14.8	16.2	20.4	24	27.6	24.6	29.2	35.4	23.4	8	1
9805_Pha_vir_2_2_3_crop	2	5	d18_Pharus_virescens_2_9805_3.3	928.65	123.2	31.2	43.8	55.4	63.2	63.8	66.4	72.8	70.2	72.4	71	69	61.2	57.6	52.2	61.8	47.2	21.6	9.8	5.2	1	136.6	28.4	21.4	22.2	18.4	17	16.8	15	15.2	21.2	24	31.6	44.2	39.6	54.2	48.6	43.6	17.6	5.8	1
9805_Pha_vir_2_3_3_crop	2	5	d18_Pharus_virescens_2_9805_3.3	425.33	94.2	60.2	24.8	36.8	33.8	42.8	41.6	39.8	40.8	40.2	43.2	38	43.2	37.8	38	39.2	44.8	34.2	11.4	4.2	1	27.6	26.6	28.6	28.4	33.4	35.6	40.2	42	41.8	43.4	42	47.2	38.8	39	34	40.6	26	5.6	4.2	1
9805_Pha_vir_2_4_3_crop	2	5	d18_Pharus_virescens_2_9805_3.3	1628.8	111.2	32.4	48.4	57.6	66.4	61.8	68.6	76.6	71.8	76.2	74.4	66	57.2	58	54	60	45	21.2	7.8	4.6	1	112	36.4	24	21	16.6	16.8	14.2	15	14	18.4	23.6	25	36.6	43.8	48	52.6	52.4	25.8	4.6	1
9805_Pha_vir_2_5_3_crop	2	5	d18_Pharus_virescens_2_9805_3.3	2066.5	112	14.6	28.8	36.8	55.8	57	64.8	71.2	68.6	75	68	64	58.4	58.8	49.6	56.4	42	17.8	5.4	3.8	1	28.6	32.8	43.4	49.2	49.2	49	56.8	50.2	53.6	51.8	52.4	52.8	60.4	53.4	67.4	56.4	32.8	11.4	4.8	1
9805_Pha_vir_2_6_3_crop	2	5	d18_Pharus_virescens_2_9805_3.3	2113.6	108.6	25.4	41.2	56.2	62.8	81	77.4	65	63.2	58.8	72.8	58.4	53	57.4	50	57.8	42	22.2	5.4	3.8	1	19.4	24.8	26.4	30.6	28.6	30.6	27	43.4	41.2	53.2	48	54.2	46.6	56.6	41.6	49.6	38.6	6.4	6.2	1
9805_Pha_vir_2_7_3_crop	2	5	d18_Pharus_virescens_2_9805_3.3	1408.3	108	32.4	45.2	54	61.2	85.4	84.6	67.8	76	65.8	83	67.2	62	68.6	56.6	64.4	39.6	14	5.6	2.8	1	323.8	186.8	42.8	17.6	14.4	8.8	7.2	10.8	6.4	6.6	5.2	9.6	10.2	19.4	32.4	42.6	50.2	40.6	10.8	1
9805_Pha_vir_2_8_3_crop	2	5	d18_Pharus_virescens_2_9805_3.3	2667	89	29.8	40.8	56.2	64.8	67	75.8	68.4	64.4	59.2	67	55.6	47	47.8	43.8	47.2	36	19.2	5.4	4.8	1	235.2	113.6	36.2	19.2	18	18.2	13.6	11.2	8.2	13.6	13.6	17.8	22.8	29	34.2	36	41.2	28.4	9.6	1
9805_Pha_vir_2_9_3_crop	2	5	d18_Pharus_virescens_2_9805_3.3	2844.2	94.4	21.2	28.2	44	52.2	67.8	75.2	69.8	58.4	51.4	60.6	60.6	51.2	50	48.6	51.4	41	23	7	3.8	1	363.4	263.4	77.8	16.4	11	11.2	11.4	11.2	8	9.4	11.2	15.2	20.2	27.4	29.4	29.2	35.6	29.4	12	1
8676_S_ame_1_10_3_crop	3	6	c6_Streptogyna_americana_1_8676_3.3	17.124	99.6	303.8	165.6	30	10.2	9.6	9.2	11	13	19.6	24.8	23.8	23.2	22.2	23.4	18.4	19.8	26.8	17.2	6.2	1	26.6	26.2	27.4	26	27.8	25.8	30.2	23.8	22.8	25	23	26.6	27.4	26.6	41.2	49	26.4	13.8	6.8	1
8676_S_ame_1_11_3_crop	3	6	c6_Streptogyna_americana_1_8676_3.3	403.51	45.8	287.4	202.6	63.2	18.6	14.2	15.8	21	24.8	24.2	25.4	24.4	24.2	20.6	20.8	18.4	22.6	19.2	11.2	6.6	1	83.2	18.6	18.4	21	25.4	26.8	31.4	28	29.2	29.4	28.6	26.8	28.8	27.8	29	38	27	11.4	12.2	1
8676_S_ame_1_12_3_crop	3	6	c6_Streptogyna_americana_1_8676_3.3	1474.7	34.6	339.6	291.8	155.8	53.6	19	17	15	13	11.6	11.6	13.4	12.8	11.6	12	11.4	11.8	16.2	14.2	5.2	1	388.4	378.8	171.4	57.8	15.2	12.2	12	14.8	17.4	14.8	15.6	17.6	16.2	17.2	21	18	24.8	16.2	5.4	1
8676_S_ame_1_1_3_crop	3	6	c6_Streptogyna_americana_1_8676_3.3	710.4	49.8	251.8	82.6	22.8	19	17.2	18.6	22.6	16.6	15.8	16.8	18	16.4	16.8	21.6	20.8	19.8	20.4	14.6	5.8	1	390.4	375.4	189.2	54.8	19.2	10.8	14.2	17	14.2	12.6	13.4	12.4	14.8	14.4	14.4	14.4	20.4	15.4	9	1
8676_S_ame_1_2_3_crop	3	6	c6_Streptogyna_americana_1_8676_3.3	1078.7	67	103	22.6	18.8	27.2	22.6	30.4	31.6	30.2	33.2	31.6	32.4	33.6	32	32.4	30.8	38	29.8	13.6	8.2	1	396.8	388.8	167.2	40.4	14	9	8.6	9.2	12	15	19	25.6	23.8	26.2	29	27.2	30.4	20.2	4.4	1
8676_S_ame_1_3_3_crop	3	6	c6_Streptogyna_americana_1_8676_3.3	1505.1	50.2	266.4	118.4	22.4	10.4	8	12.8	13.4	20.6	18.6	24	23.6	22.6	23	22.6	19.8	18.8	19.4	14.2	3	1	199.2	76	28.6	20	19.8	20.6	18.2	21.2	19.2	19.4	16.2	16.4	20.4	20.2	22	25.8	28.6	17.4	6.4	1
8676_S_ame_1_4_3_crop	3	6	c6_Streptogyna_americana_1_8676_3.3	298.62	77.8	118.4	27	17.2	25.2	30.2	28.2	36.4	36	31.8	30.8	29.2	25.4	28.2	28.8	29	32.6	26.6	11	5.2	1	163	95.8	37.4	22.8	25	26.2	25.6	30	31	27.4	31.6	31.2	31	33	28.6	34.6	29.6	13	10	1
8676_S_ame_1_5_3_crop	3	6	c6_Streptogyna_americana_1_8676_3.3	40.013	76.4	122.8	34.8	22.4	25.6	27.4	25.6	25.6	22.4	20.2	22	20	18.8	18.6	18.6	20	26.8	25.6	13.6	11	1	48.2	22.8	24.4	25.2	28.4	25.2	29.4	22.2	23.8	22.4	23	31.4	26.8	26.2	25.8	40.4	27.8	16	9.4	1
8676_S_ame_1_6_3_crop	3	6	c6_Streptogyna_americana_1_8676_3.3	82.762	52.8	102.8	22.6	21	23.8	27.4	22.8	20.8	24.6	21.2	22.2	21.4	20.2	19.6	20.6	19.8	20.2	22.8	11	3.6	1	191.2	37.8	18.4	18.8	19	23	22.8	28.8	24	21.2	24.4	20	19	18.8	19	18.4	21.4	11.8	11.4	1
8676_S_ame_1_7_3_crop	3	6	c6_Streptogyna_americana_1_8676_3.3	193.08	52	316.8	201	63	22	16.8	16.8	17.6	13	12.6	14	14.4	15.4	15.8	18.2	15.8	17	21.2	18.2	6.4	1	362.4	310.8	113.4	28.2	11.8	13.4	12.6	17	18.2	14	14	18.2	20	26.6	22	26.2	40.8	26.4	11.2	1
8676_S_ame_1_8_3_crop	3	6	c6_Streptogyna_americana_1_8676_3.3	731.91	44.6	219.2	57.4	21.6	17.2	19.4	18.4	20	18.4	20.2	17	17.4	15.4	16.8	20.6	16.8	17	21.6	12.6	7.4	1	446.8	576.8	470.6	244.4	83	21.2	5	5.4	5.6	7.4	10	14.8	15.4	15.2	18.4	16.6	15.4	12.4	3.8	1
8676_S_ame_1_9_3_crop	3	6	c6_Streptogyna_americana_1_8676_3.3	368.98	92.2	213.2	76.4	20.8	16.4	18.2	18.6	22.2	25.8	25.4	29	30.6	28	26.4	28.2	28.8	36.2	30.8	15.4	9.6	1	446.8	604	524.8	300	112.4	41.2	15.6	8.4	5.2	5.2	4	5.4	6.6	11.4	11.4	21.8	21.2	25	8.4	1
7118_C_tes_3_10_3_crop	4	7	a3_Chusquea_tessellata 3_7118_3.3	24.852	71.6	74.8	19.4	25.2	31.4	32.6	31.4	32.2	32.2	31.2	31.2	32.4	31	30.8	27.6	28.6	28.2	29.4	13.2	2.8	1	292.2	146	25.2	10.6	13.4	16.2	17	18.2	25	26.6	22.6	23.2	20.6	24.6	23.2	23	26.4	13.8	6	1
7118_C_tes_3_11_3_crop	4	7	a3_Chusquea_tessellata 3_7118_3.3	943.65	32	324.8	269.8	128	44.4	20	16	15.6	17	13.8	13.6	14.2	14.2	13.2	12.8	14.2	13.8	14.6	10.6	2.4	1	318.4	191.2	35.6	11	17.4	14.6	15.2	17.4	15.6	19	15.6	15.8	14.8	17.4	17	19.6	22	16.6	6.2	1
7118_C_tes_3_12_3_crop	4	7	a3_Chusquea_tessellata 3_7118_3.3	1192.9	71	13.4	30.4	44.2	44.2	45.2	47	39	36.8	35.8	31.8	33.6	29.6	27.4	26.4	24.6	29	19.6	5.8	3.8	1	115	20.2	21	16	17	19.2	18.8	20.4	21.8	26.6	27.6	30.8	34.6	28.2	26.8	24	23.8	10.2	2.2	1
7118_C_tes_3_13_3_crop	4	7	a3_Chusquea_tessellata 3_7118_3.3	337.15	48	258.4	121.6	38.4	22.4	19.2	18.6	19.2	15.8	17.2	15.4	16.2	17.4	16.2	15.2	13.4	13.6	15.2	10.2	3.2	1	336.6	227.8	50.4	11.6	11	15.8	16	17.8	18.6	19	21	21.2	20	23.8	20.8	24.8	28.8	16.4	8.2	1
7118_C_tes_3_14_3_crop	4	7	a3_Chusquea_tessellata 3_7118_3.3	667.82	64.6	43.2	25.2	23.4	29.2	29	32.2	31.4	26	25.6	29.2	24.2	24.8	23	23.4	22.4	23	22.4	9.6	4	1	157.2	25.4	18.4	20.4	21.4	24	22	30.6	24.6	24.8	26	23.4	23	22.4	19.2	20	21.2	11.2	3	1
7118_C_tes_3_15_3_crop	4	7	a3_Chusquea_tessellata 3_7118_3.3	311.16	70.2	43.2	27.8	35	33.4	33.6	32.8	38.6	33	27.4	27.2	26	25.8	26	25.2	25.2	25.8	29.6	12.6	5	1	202.4	36.8	14.2	15	20.2	23.6	23	29	26.2	30.6	27.6	28.4	34	28.6	28	29	25.2	15.2	5.8	1
7118_C_tes_3_16_3_crop	4	7	a3_Chusquea_tessellata 3_7118_3.3	163.59	71.2	162.2	49	21.6	24.6	26.4	29.6	29.8	25.4	26.6	24.8	25.8	24.6	24.4	24.8	24.2	26	27.4	14	2.6	1	62	13.4	15	19	22.2	28.4	32.8	36.2	42.4	37.6	40.6	48.4	40.6	39.6	34.8	47.8	31.4	12	9.8	1
7118_C_tes_3_17_3_crop	4	7	a3_Chusquea_tessellata 3_7118_3.3	369.67	53	192	63	14	14.4	15.6	16.6	19.8	25.2	28.4	23.2	20.8	22.6	22	22	20.4	20.8	20	12	3	1	64.2	32.6	28	28	25.4	24	28.8	28.8	30.6	29.2	27	28.2	27.6	22.4	24	24.2	23.6	11.4	8	1
7118_C_tes_3_18_3_crop	4	7	a3_Chusquea_tessellata 3_7118_3.3	624.39	48	214.4	60	14.4	15.4	18.4	19.4	21.8	22.2	26	21.6	22	21.2	22.2	21.6	19.2	20.2	21	13.6	2.4	1	29.6	38.4	35.6	37.4	34.6	30.4	23.6	19.4	21	23.4	21.2	22.6	25.8	22.4	23.6	21.8	17.8	7	4.6	1
7118_C_tes_3_19_3_crop	4	7	a3_Chusquea_tessellata 3_7118_3.3	93.1	66.4	138.4	33.4	22	23.2	23.2	22.2	19.8	18.2	19.2	20.2	22.6	22.2	22.8	25	22.8	24.6	26	15.8	5.4	1	308	161	32	11	13.6	14.8	19.8	20.4	25	20.2	27	21	21.4	25.8	20.6	20.2	32.8	16	7.2	1
7118_C_tes_3_20_3_crop	4	7	a3_Chusquea_tessellata 3_7118_3.3	453.09	68.4	23	29.4	40	44.2	40.6	39.8	35.4	31.6	33.6	28.2	27	27	25.6	26.4	26	27.2	24.4	8.4	2.4	1	97.4	25	20.2	19.4	20.8	28	26.8	34.4	34.4	36	39.2	44.2	41	36.6	35.6	32.4	25.6	12.4	5.2	1
7118_C_tes_3_21_3_crop	4	7	a3_Chusquea_tessellata 3_7118_3.3	884.19	53.2	110	21.8	24.4	28	28.6	28.2	24.8	24.6	23.2	25.8	28.4	24.8	23	20.8	19.2	21.8	22.6	14.2	2	1	147	22.8	17.8	21.6	23.4	26	24.6	29.2	26.2	24.2	20.2	20.2	23.2	22.4	24.6	24.6	25.4	13.6	4	1
7118_C_tes_3_23_3_crop	4	7	a3_Chusquea_tessellata 3_7118_3.3	415.19	40.6	226.4	93.6	15.6	12.4	15.2	20.6	23.6	26.2	22.6	20	19.6	21.2	19.6	17.6	16.6	16.2	17.4	9.6	3	1	133.2	45.2	29.6	23.4	25	29.6	22.8	18	17	17.2	17.4	16.6	15.6	16.2	14.6	14.6	16.8	8.6	3.6	1
7118_C_tes_3_6_3_crop	4	7	a3_Chusquea_tessellata 3_7118_3.3	407.31	64.2	25.2	32.6	35	39.4	36.8	36.2	36.8	35	34.4	30	29.4	29	31.4	27.4	27.4	22	21.2	7.2	2.8	1	364.2	278.2	76.4	15.2	8.6	8.8	10	12.2	13.4	17	16.8	18.2	17.4	24.2	23.6	23.2	20.8	13.4	3	1
7118_C_tes_3_8_3_crop	4	7	a3_Chusquea_tessellata 3_7118_3.3	551.91	64.4	28.2	29	37.4	38.6	33.6	33.8	34.6	29.2	26.8	30	26.6	27.2	27.2	24.4	23.6	23.2	23.2	7.8	1.8	1	273.8	116.8	24.6	12.6	15.2	18	20.8	26.4	26	29.8	32.8	31.6	35.4	36.2	34.8	28.8	31	13.8	5.6	1
7732_C_ sca_1_10_3_crop	4	8	b2_Chusquea_ scandens_1_7732_3.3	323.26	82.4	18.2	35.2	42.8	40.2	37.4	36.6	35.4	35.4	33.2	31.2	31.4	31.2	29.6	28	30.2	30.8	29	8.2	4.2	1	329.8	207.4	63.6	16.4	10	13.2	18	20.8	22.8	23	28.4	25.8	25.8	27	20.6	20.6	24.2	13.2	4	1
7732_C_ sca_1_11_3_crop	4	8	b2_Chusquea_ scandens_1_7732_3.3	117.01	52.6	210.8	52	24	23.6	21.2	20.6	21	20.8	18	16.8	16.2	16.4	16.8	17.8	17.8	19.6	25.8	15.4	6	1	240.4	76.2	24	20.8	21.2	18.4	23.6	25.2	21.6	17.2	19.2	16.8	14.6	16.6	14.4	14.8	21.2	14.4	6.2	1
7732_C_ sca_1_12_3_crop	4	8	b2_Chusquea_ scandens_1_7732_3.3	162.61	40.2	373	308.2	125.2	35.8	15.4	13.4	14.8	16.4	15.6	15.6	14.8	15	15.2	15.2	14.2	14.8	18.6	16.8	6	1	333.2	209	49	17.6	13.8	15.8	13	17	17.8	19.4	17.6	16.8	17.2	19.6	16.6	18.4	22	11.4	7	1
7732_C_ sca_1_1_3_crop	4	8	b2_Chusquea_ scandens_1_7732_3.3	109.49	74	52.8	22.6	30.2	30.2	32.8	28.2	28.2	26.6	26.8	29	25.2	24.2	24	21.6	22.8	23	26	13.2	2.6	1	175.8	30.6	12.4	14.4	17.4	18.6	22	21.6	26.4	31.6	31.2	28.8	33.4	34.4	31.6	58.2	40.2	12	10.8	1
7732_C_ sca_1_2_3_crop	4	8	b2_Chusquea_ scandens_1_7732_3.3	265.79	87.2	28.6	36.2	50	48	45.4	46.2	43.8	40	38.8	35.6	37	37.8	33.8	32.2	31.8	37	24	6.2	4.4	1	99.4	18	19.4	20	20.6	19.8	26.4	27	36.8	38.6	37.2	46.2	47.4	38.8	38	46.8	30.8	10.8	7.8	1
7732_C_ sca_1_3_3_crop	4	8	b2_Chusquea_ scandens_1_7732_3.3	592.8	59	196.8	69.4	26	20.8	24.2	26.6	23.2	22.2	20.8	21.2	22.2	20.8	21	23.6	22	23.2	25.8	13.6	4.6	1	180.6	37.4	15.4	16.2	16.8	21.6	22.4	24.4	24.4	24.8	25.8	26	22.6	20.4	21	21.2	23.2	12.6	4.2	1
7732_C_ sca_1_4_3_crop	4	8	b2_Chusquea_ scandens_1_7732_3.3	98.866	83.4	18.6	24.4	34.4	45.2	41.4	43.4	40	41	39.8	40	39.2	43.8	35.4	35.2	31.6	38.2	23.6	5.6	4.8	1	93.2	16	17.8	19.4	23.6	25.4	28.6	28.8	37	36.8	36.6	43.8	40.2	36.8	37.2	52.4	36	11	9.6	1
7732_C_ sca_1_5_3_crop	4	8	b2_Chusquea_ scandens_1_7732_3.3	364.65	63.6	25.2	24.2	23.2	22.4	34.6	40.6	35.4	28.4	27.6	28.6	27.4	26.8	25.4	23.6	23.6	23	24.6	10	3	1	132.2	15.8	16.4	18	21.6	23	25.8	27.8	27.2	30.2	26.4	27.8	23.6	18.6	18.8	17.4	19.8	10.2	6.8	1
7732_C_ sca_1_6_3_crop	4	8	b2_Chusquea_ scandens_1_7732_3.3	530.49	62.4	61.2	23	32.2	32.6	34.8	30.4	30.2	25.4	25.8	26.4	25.6	24	23.6	23.6	23	23.2	24.8	13.6	2.2	1	277.8	129.6	44	19.4	19.2	21	24.8	25.8	25.4	24.6	26.4	28	22.8	23.6	21	19.8	20	11.8	4	1
7732_C_ sca_1_7_3_crop	4	8	b2_Chusquea_ scandens_1_7732_3.3	185.07	90.4	41.2	45	48.4	44.6	51.4	46.2	44.2	44.2	36.8	34.4	30.4	33	29.4	32.4	31	37.2	23.8	4.6	6.2	1	388.8	411.8	200.2	51	10.6	8.4	7.2	7.8	10.2	17.8	17.4	26.4	30.4	34.6	31.2	35.2	31.2	17.4	4.4	1
7732_C_ sca_1_8_3_crop	4	8	b2_Chusquea_ scandens_1_7732_3.3	222.11	98.6	25.6	46.8	51	58.2	60.8	51.6	52.8	54.6	44	48	42.6	42.2	40.6	44	41	46.4	30.4	4.8	5	1	296.2	152.8	32.6	15	11.6	10	8.4	10	13	17	23.2	26.2	27.8	32.4	26	28.4	35.6	22.4	6.8	1
7732_C_ sca_1_9_3_crop	4	8	b2_Chusquea_ scandens_1_7732_3.3	106.7	55	155.8	30.4	20.2	22.8	24.2	24.2	23.4	21.4	22.2	20.8	20.8	21.4	21.4	21.4	21.4	21.8	22	12.8	2	1	286.2	124.6	27.6	15.8	16.2	18.4	21.6	22.6	23.4	19.6	19.4	17.8	17.8	19	16.4	17.6	24	14.4	5	1
9395_O_ lat_3_10_3_crop	4	9	b3_Olyra_ latifolia_3_9395_3.3	331.99	25.6	353.2	319.8	177.8	60	26	13.6	11.4	13	12.2	11.6	10.2	9.6	9	9.6	9.2	9.4	8.4	7	2	1	405.2	411.2	204.4	54.8	16	9	8.6	10.2	8	11.2	11.6	13.8	15.6	15.2	13.6	15	19.2	15	4.8	1
9395_O_ lat_3_11_3_crop	4	9	b3_Olyra_ latifolia_3_9395_3.3	46.122	36	301.6	162.4	48.2	17.8	16	14.8	13.2	12.2	12.6	14	13.2	13.2	13.8	13.6	15.8	16.8	17.6	13	5	1	419.8	494.2	332.6	170.8	65.4	23.6	14.4	8.6	11.2	12.2	11.6	14	14.8	16	16.8	16.6	19.2	17.2	3.8	1
9395_O_ lat_3_1_3_crop	4	9	b3_Olyra_ latifolia_3_9395_3.3	90.051	41.2	294	154.2	36.6	15.6	14.6	16.8	14.6	13.8	14	13.8	13.4	15	14.4	13.8	12.4	13.2	17.2	11.2	5.6	1	392.6	440.8	328.8	173.2	71.8	26.4	11.8	10	11.2	11	11.8	10.8	11	14	13.4	14.2	18.6	16.4	4.6	1
9395_O_ lat_3_3_3_crop	4	9	b3_Olyra_ latifolia_3_9395_3.3	1543.9	34	233.2	79.4	27.4	19	18.2	19.4	20.4	16.6	13.6	12.8	14.6	16.4	14.2	14.8	15.6	15	16.2	8.6	1.8	1	345.2	289.4	90.4	18.6	11	14.8	14.8	16.2	18	18.2	16.6	17.4	17.8	19.4	18.2	16.8	18.6	15.8	5	1
9395_O_ lat_3_4_3_crop	4	9	b3_Olyra_ latifolia_3_9395_3.3	653.08	28.2	408.4	414.2	212.2	65.8	19.8	11	10.4	9	8.4	8.6	8.8	9.4	9.6	9.4	9.8	9.4	10.2	9.8	2.6	1	431.8	516.6	375.4	173.2	58.2	14.4	8.6	10.4	10.8	13	12.8	14.8	14	14.4	16.2	15.4	16.2	13.4	4	1
9395_O_ lat_3_5_3_crop	4	9	b3_Olyra_ latifolia_3_9395_3.3	409.75	54.6	163.6	21.8	19.6	21.6	23.6	25.2	25.6	22	23.2	23.2	22.6	18.8	18.6	17.4	16	18.8	16	7.8	2.8	1	431.4	539.6	397.2	163	47.8	11.6	5	6.2	8	5.6	5.8	7	10.2	14.6	15.8	22.2	24.8	22.6	7.4	1
9395_O_ lat_3_6_3_crop	4	9	b3_Olyra_ latifolia_3_9395_3.3	1309.1	27.6	314.6	184.8	51.2	16.8	16.6	12.8	13.4	14	13.4	11	10	11.2	10.6	9.4	11	10.6	10.4	8	2.6	1	407.6	497.4	341.4	129	34	11.2	7	8	13	17.2	16.4	15.6	17.4	15	14.2	13.6	13.2	10.4	2.6	1
9395_O_ lat_3_7_3_crop	4	9	b3_Olyra_ latifolia_3_9395_3.3	2168	54.2	169.6	32.2	20.6	22.8	19	21.2	21.8	24	22	22.4	24.4	20.4	19.6	18	16.2	19.2	20	10.8	2.4	1	401.2	407.2	212.8	70.2	22.4	10.2	9	11.6	11.6	13.8	14.4	16	18.6	19.2	20.2	17	16	14	2.4	1
9395_O_ lat_3_8_3_crop	4	9	b3_Olyra_ latifolia_3_9395_3.3	661.97	35.2	225.8	108.4	45.8	23.6	18	19	17.6	17.2	18.2	17.8	18.8	18.2	19.2	18.4	16.2	15.8	16.6	10.2	2	1	293.8	138.8	33.4	13.8	14.8	18.6	18.4	15	17	15.8	23	25.4	23.6	24	24.4	25.4	30.2	16.8	10	1
9395_O_ lat_3_9_3_crop	4	9	b3_Olyra_ latifolia_3_9395_3.3	1046.4	42.2	62.2	23.2	25.8	27.4	26.8	23.4	22.6	23.4	24	22	18.6	17.8	18.6	17.8	16.2	15.4	16.8	8.8	3.4	1	346.4	265.6	88.6	17	8.4	9.8	11.2	13.8	17.8	22.6	21	26	23.4	25.8	22.4	19.2	18.6	12.2	4.6	1
9779_O_mic_1_10_3_crop	4	10	b4_Olyra_micrantha_1_9779_3.3	455.6	63.6	167.8	35.6	15.6	17.6	23	25	30.8	31	36	35.2	30.8	28.2	30.4	29.6	26.4	26.4	24.4	13	2.8	1	362.8	319	115.8	26	12.4	9.8	7.6	8	7.6	8.6	10.6	13	21.6	28.6	32.6	29.8	26.6	15.6	4.4	1
9779_O_mic_1_11_3_crop	4	10	b4_Olyra_micrantha_1_9779_3.3	652.18	44.2	133.2	20	19.8	29	31.4	31.4	34	33.8	31.4	32.6	27	27.2	25.6	21.6	19.6	19.2	19.4	9	1.4	1	308	173.2	39.8	14.2	11.4	13.8	16	17	20.8	28.4	31.4	27.8	32.8	39	31.2	33	32.6	20.4	4.2	1
9779_O_mic_1_1_3_crop	4	10	b4_Olyra_micrantha_1_9779_3.3	953.34	91.2	19	24.4	28.8	38.8	42.6	49.2	48.6	54.6	52.4	56.2	56.8	57.4	49.6	53.6	41.2	44	26.2	5.2	4	1	271.6	123.6	30	17	15.2	11.6	10	12.4	7.4	6.8	10.4	15.4	19.8	29	31.4	39.8	40.8	30	4.8	1
9779_O_mic_1_3_3_crop	4	10	b4_Olyra_micrantha_1_9779_3.3	1697.8	43.6	187.2	45	19	20.2	22.4	24	25.4	24.4	21.4	20	19.8	18	17.6	20.2	18	17.8	17	8.6	2.4	1	330.8	216.8	45.2	12	10.2	13.2	12.8	17	19.4	21	27.6	29.8	34	26.8	23.8	28	24.2	16.8	4.2	1
9779_O_mic_1_4_3_crop	4	10	b4_Olyra_micrantha_1_9779_3.3	957.14	50.8	182.2	32.2	16.4	18	21.6	27.8	28.4	27	26.8	30.2	28.4	26.2	27.2	21.4	19.6	18.6	16.4	7.6	2.4	1	352	281.2	88	15.8	9.6	12.2	12.6	13	15.4	16	16.6	19.6	23	26.8	27.4	28.8	28.8	18.4	4.6	1
9779_O_mic_1_5_3_crop	4	10	b4_Olyra_micrantha_1_9779_3.3	1483.8	48.6	68	24.6	29.4	31.4	27.8	28.6	25.6	23.2	19	18.4	17.4	16	16.4	16	15.6	18.6	17.8	7.4	2.4	1	327.2	174.8	34.6	12	11	13.2	18.4	18.2	23.6	21.4	21.4	21.2	26.2	27.6	24.8	23.8	26	15.4	3.8	1
9779_O_mic_1_6_3_crop	4	10	b4_Olyra_micrantha_1_9779_3.3	922.9	68.6	38.6	20.2	26.2	30.8	37.4	41.4	41.4	42.6	44.8	44.2	42	42.6	38.2	30.8	28.6	30.2	19.8	8.2	2.4	1	275.4	130.2	30.4	15.2	15.4	14.2	11.6	11.6	13	17.2	24.8	27	29.4	36.6	32	32.4	35	20.6	7.6	1
9779_O_mic_1_7_3_crop	4	10	b4_Olyra_micrantha_1_9779_3.3	1725.1	41.2	70.4	27.6	30.2	33	25.4	25.6	24.2	26.2	24.4	20.4	18.2	16.4	17.2	17.2	16.6	18.2	17.2	9.6	1.8	1	249.6	80.4	16	10.6	13.4	21.6	21.8	28	30.2	40	34.2	39.2	40.8	36.8	30.2	22.6	20.8	10	2.8	1
9779_O_mic_1_8_3_crop	4	10	b4_Olyra_micrantha_1_9779_3.3	963.78	44.4	74.6	20.2	25.8	29.6	33.8	34	33.4	36.6	27.6	26	23.2	21.8	21.8	19.6	19.2	19.4	20	8.4	1.8	1	229.6	58	15	13.6	14.2	16	21.6	28.6	32	40.8	36.4	38	39.6	37.6	32.4	30.6	28.4	13.2	6	1
9779_O_mic_1_9_3_crop	4	10	b4_Olyra_micrantha_1_9779_3.3	1086.6	41.8	89.2	24.8	26.2	27.8	27.2	26.2	27.8	22	19.4	18	19.6	16.4	16.2	16.2	16.4	17.2	18.4	8.6	2.6	1	320.2	180.8	49.4	15.2	8.8	12	16.4	17.6	22	27.4	30.6	28.8	28.6	30.8	26.6	25	25.6	16.4	5	1
7707_A_sub_1_10_3_crop	4	11	c10_Arthrostylidium_subpectinatum_1_7707_Cropped	507.53	79.2	18.8	27.6	33.8	38	37	41.6	36.4	37	36.8	32.2	31.2	34	27.4	25.2	22.8	32	20.8	8.8	5.6	1	408.4	408	224.4	66.8	19	9	7.2	9.2	8.6	11.4	15	20.8	21.6	24.8	23.8	26.6	28.6	19	4.8	1
7707_A_sub_1_11_3_crop	4	11	c10_Arthrostylidium_subpectinatum_1_7707_Cropped	355.3	60.6	44.4	26.8	37.8	42.4	43.2	38.8	36.6	31.8	33	29.8	28	28.4	27.2	23.8	23.2	22.8	19.2	7.6	3.2	1	420.2	449.6	260.6	92	20.2	8.2	9	10.8	10.4	14.6	17.2	22.2	26.8	25.6	25.2	22	14.6	13.8	4.4	1
7707_A_sub_1_1_3_crop	4	11	c10_Arthrostylidium_subpectinatum_1_7707_Cropped	855.36	70	68.6	29	27.6	35.6	32.6	30.6	29.6	32	31.2	28	27	27.4	30.8	26	26.2	29.4	23.8	9.2	4	1	421.2	448.8	280	114.8	28.8	10.8	6	9	12.4	15	18	19.4	20.2	26	23.2	22.4	23.6	18	4	1
7707_A_sub_1_2_3_crop	4	11	c10_Arthrostylidium_subpectinatum_1_7707_Cropped	1820.8	61.4	21.4	35	41.4	39	43.2	36.8	34.4	28.6	31.2	27	25.2	24.6	26.6	21.8	20.4	22	19.6	8.2	4	1	293.6	111.6	19.6	12	15.8	14.4	20.2	25.2	28	29.2	31	28.8	31.2	28.4	25.6	24	26.2	17.2	5.4	1
7707_A_sub_1_3_3_crop	4	11	c10_Arthrostylidium_subpectinatum_1_7707_Cropped	1389.1	59.4	26.6	40.8	41.6	42.6	36.4	34	32.6	32.6	34.2	24.6	21.6	20.2	19.6	20	22.4	30.8	19	7.4	7	1	367.4	312	96.4	17.2	8.4	10.4	12.2	15.4	19.4	22.4	30.8	31.8	37	34.4	31.8	30.6	27	14.2	3.2	1
7707_A_sub_1_4_3_crop	4	11	c10_Arthrostylidium_subpectinatum_1_7707_Cropped	418.36	81.8	35.2	20	29.6	36.6	37.2	44.6	44.6	40.4	34.4	31.8	27.6	31.2	29.6	28.2	27	30.2	28.2	11	4.8	1	431.8	496.2	304.8	120	36	11.2	7.8	7.8	9.2	11.2	15.2	18.4	23.2	25	26.8	22.6	17.6	10.2	4.8	1
7707_A_sub_1_5_3_crop	4	11	c10_Arthrostylidium_subpectinatum_1_7707_Cropped	2757.7	73	26.8	41.4	47.4	46.6	50.6	46.8	47.6	50.4	41.8	37.2	35.2	33.8	29.4	31	30	34.4	23.2	6.8	3.2	1	307.6	172	40.6	15.8	13.2	12.4	12.4	14	15.6	19	24	28.8	29	33.2	33.4	36.8	32.8	19.4	6.4	1
7707_A_sub_1_6_3_crop	4	11	c10_Arthrostylidium_subpectinatum_1_7707_Cropped	35.73	102.6	35	48.4	51.6	57.8	50.8	58	63.4	54.8	54.6	55.6	49.6	46.2	44	43.6	54.4	40.8	19.2	16.6	10	1	391	393.4	184.6	51.2	13.2	9.8	10.6	10	7.4	7.6	12.6	14.4	20.8	24.8	26.8	28	33.2	27.4	8.2	1
7707_A_sub_1_7_3_crop	4	11	c10_Arthrostylidium_subpectinatum_1_7707_Cropped	285.68	84	68.8	16	22.4	28.8	30	34.4	35.8	34	40	34.4	34.6	31.4	28.8	27.2	29.6	38	26.2	10.6	3.6	1	263.8	101.2	19.6	13.2	10.6	15.2	15.4	13.6	17.6	22.6	28	28.6	37.8	37.4	35.6	38.2	35.6	18.8	9.8	1
7707_A_sub_1_8_3_crop	4	11	c10_Arthrostylidium_subpectinatum_1_7707_Cropped	1531.8	54.4	19.6	23.6	37.4	46.2	37.4	40.2	34.8	31.4	36.2	29	31	24.4	24.4	23	24.4	23	19.6	8.2	5.6	1	353.4	292.6	99.4	24.4	11	7.4	9	13.6	11.2	15.8	15.6	23.4	22.2	26.8	24.8	22.4	19.2	14.4	2.8	1
7707_A_sub_1_9_3_crop	4	11	c10_Arthrostylidium_subpectinatum_1_7707_Cropped	1864.1	74	27.2	30.4	37.8	39	43	36.4	37	36.4	36.8	31	30	29.4	28.4	27.6	27.6	32.2	24.8	8.6	4.2	1	406.4	397.4	170.8	44.2	10.6	10.8	8.6	7.6	8.2	10	12.2	19	22.4	25.6	26.2	23.6	21.6	15.6	3.6	1
7717_C_leh_1_10_3_crop	4	12	c7_Chusquea_lehmannii_1_7717_3.3	255.28	57.2	113.2	35.2	29.4	20.4	24.2	22.8	23.2	19.2	20.8	19.2	19.2	20.8	20	19.6	21.2	20.6	26	14	6.4	1	320.8	199.2	49.8	15.8	13.8	15.4	19.6	20.4	20.8	21.2	19.8	18.6	17	16.8	18.2	17.2	21.6	12	4.8	1
7717_C_leh_1_11_3_crop	4	12	c7_Chusquea_lehmannii_1_7717_3.3	225.64	54.4	226.6	69	20.2	19.4	18.2	17.8	17.2	20.6	20.4	18.6	21.6	19	16.2	15.4	14.6	16	18.4	10.2	5.4	1	293.8	193.6	64.6	21	18	19.2	17.2	15.6	14.6	13.6	13.2	11.6	11.6	12.2	11.8	11	13	10.6	8.2	1
7717_C_leh_1_12_3_crop	4	12	c7_Chusquea_lehmannii_1_7717_3.3	97.851	52.4	168	61.8	21.2	21.6	20.6	22.6	21.8	22	20	17.6	19	19	17.4	17	16.8	18.4	21.4	13	6.2	1	353.6	242.4	58.2	15.2	12	13.6	15.6	18.6	16.2	16.8	18.6	20.4	17.8	17.6	19.2	18.8	23	15.4	4.8	1
7717_C_leh_1_13_3_crop	4	12	c7_Chusquea_lehmannii_1_7717_3.3	172.29	45	209.8	52.2	27.8	21.2	21	21.6	21	18.2	20.2	19	18.8	18.4	17.8	17.4	18.8	20	20.6	11.4	1.6	1	163.4	39	18.8	21.4	25.2	24.8	28.4	27	26.8	30.2	25	23.6	22.6	20.6	21.8	20.6	20.6	9.8	4.6	1
7717_C_leh_1_14_3_crop	4	12	c7_Chusquea_lehmannii_1_7717_3.3	226.12	37.8	289	131.8	31.8	22	21.6	19.8	19	18.8	18.8	19	16.8	16	15.8	16	14.8	15	18.6	12.2	5	1	402.2	376.4	167	43.6	16	10.4	12	13.2	12.6	11.2	11	12.2	12.6	13.6	13.8	12.6	14.4	11.8	4.4	1
7717_C_leh_1_1_3_crop	4	12	c7_Chusquea_lehmannii_1_7717_3.3	169.27	39	365.4	297	101.6	31	15	12.8	14.2	14.8	14.6	14.2	14.8	14.4	14.2	14.6	14.6	13.8	15.6	13.2	3.2	1	255.2	90	19.6	15	16.6	18.4	20	20	19.4	21.6	27.6	24.8	25.8	24.4	24.4	24	26	14.2	7.6	1
7717_C_leh_1_3_3_crop	4	12	c7_Chusquea_lehmannii_1_7717_3.3	1981.6	51.8	66.6	21	24.2	27.4	30.2	31.6	32.4	31.2	25.6	32.8	25.2	24	21.4	20.6	20.8	21.2	20.8	9.2	3.8	1	351.6	244.4	60.2	13	11.2	12.6	13.6	18.2	20.6	22	22.4	21.6	18	19.2	23.2	21.4	21.8	12.8	6	1
7717_C_leh_1_4_3_crop	4	12	c7_Chusquea_lehmannii_1_7717_3.3	501.18	59.6	39.4	28	30.8	31.6	34	33	33.8	27	22.6	24	20.2	21.2	20.6	21.4	19.8	20.8	22.2	10.2	3.8	1	378.2	352.4	178.6	71	29	16	11.2	12.6	14.2	16.6	18.8	20.4	22.8	21	19.8	18.4	24.4	15.6	3.6	1
7717_C_leh_1_6_3_crop	4	12	c7_Chusquea_lehmannii_1_7717_3.3	646.65	56.8	42.6	23	32.2	31.4	30.2	27.4	27.8	28.8	25.4	27.6	25.6	25.8	25.8	24.2	23.8	22.6	22.4	9	3	1	347.8	252.4	70	14	9.2	9.4	11.4	14.6	17.8	20.6	22	25.8	22.4	25.2	19.6	15	14.8	9.2	3.2	1
7717_C_leh_1_7_3_crop	4	12	c7_Chusquea_lehmannii_1_7717_3.3	567.37	75.4	38.2	25.4	32.4	38	34.8	32.4	30.4	30.8	30	33.2	28.6	29.4	28	25.6	27.2	27.8	27.2	9.6	5.4	1	352	259.8	75	19.8	10	9.6	10.8	16.4	16.6	18.8	18.6	19.2	17.6	18.8	20.2	18	15.8	12.4	3.8	1
7717_C_leh_1_8_3_crop	4	12	c7_Chusquea_lehmannii_1_7717_3.3	436.62	68	34.8	30	34.2	34.4	36	33.2	28.2	26.2	23.4	23.6	22	23.6	22.2	20	21.4	21	22	10.8	3.8	1	392.6	388.8	179.6	38.4	9.8	5.4	8.8	10.8	13.6	18.2	20.4	22.4	20.8	21.2	20.2	16.4	15.8	10	3.2	1
7717_C_leh_1_9_3_crop	4	12	c7_Chusquea_lehmannii_1_7717_3.3	220.62	42.4	278	112	27.8	15.6	16	18.6	17.8	17.2	17.2	17.4	18.8	16.8	16.6	21	17.6	17	19.4	11.6	3.4	1	290.2	163.4	46.2	17	15	15.8	15.4	15.6	20.2	15.6	13.4	11.6	13.4	19.6	19.2	16.4	24.4	14.4	7	1
7705_A_ecu_1_10_3_crop	4	13	c8_Arthrostylidium_ecuadorense_1_7705_3.3	1223.7	54.6	76.8	21.4	22.2	21	23	26.8	28	25.6	22	20.4	20.2	17.6	18.2	16.8	16	16.2	18.2	9.6	5.8	1	403.2	474.4	319	140.6	46.2	19.8	12.8	11.8	10.8	10.4	10.2	9.8	9.2	9.6	9.6	10.4	10	12.6	5.8	1
7705_A_ecu_1_11_3_crop	4	13	c8_Arthrostylidium_ecuadorense_1_7705_3.3	1131.3	53.6	210.4	49	13.8	16.6	22	21.8	22.8	23	20.6	19.2	23.6	20.8	19.6	20.4	18.2	19.2	25.2	13	4.6	1	419.6	460.6	273.2	101	31.2	11.6	9.6	10.8	12.4	12.8	10.2	11	10	11	12.6	14.2	14.6	13.2	5	1
7705_A_ecu_1_1_3_crop	4	13	c8_Arthrostylidium_ecuadorense_1_7705_3.3	1420.2	59.6	368.6	306.6	94.4	21.4	12	14.8	20.8	19.8	20.8	23.4	21.4	17.2	16	14.4	12.8	12	11.2	8	3.4	1	459.8	616.4	538.2	304.6	116	27	7.6	4.4	3.8	4.6	7.2	11.6	16.4	17.2	16.6	16.6	13.6	16.4	8	1
7705_A_ecu_1_2_3_crop	4	13	c8_Arthrostylidium_ecuadorense_1_7705_3.3	880.8	65.6	338.4	336.8	176.2	56.8	20.4	17	18.6	22	17.8	14.4	13	15.4	15.4	13.4	13.2	14.8	15.2	9.8	2.2	1	475.8	665.2	630.6	418.6	188.4	69.6	20.8	5.8	6.4	5.8	11.2	11.8	10.8	12.2	8.6	11.2	10.8	12.2	7.2	1
7705_A_ecu_1_3_3_crop	4	13	c8_Arthrostylidium_ecuadorense_1_7705_3.3	464.44	74	110	29.8	25.2	24.4	23.8	22.8	20	22.2	21.2	19.6	18.6	17.4	17.4	15.8	14.4	18.6	20.4	10.8	3.4	1	426.6	477.8	281.4	92.6	23	6	7.2	11.4	13.8	13	16.2	15	21.2	16.6	20	16.2	16.6	12.8	3.4	1
7705_A_ecu_1_4_3_crop	4	13	c8_Arthrostylidium_ecuadorense_1_7705_3.3	1269.6	49.4	187.8	42	18	19.8	23.6	21.6	22.4	22.2	19.4	19.4	19.2	19.6	19.4	17.6	17.4	19.8	22.8	12.4	3.4	1	377	381	179.2	55.4	18.6	12.4	13	13	13	12.4	11.4	10.4	11.4	10	12	12	12.8	14	5.2	1
7705_A_ecu_1_5_3_crop	4	13	c8_Arthrostylidium_ecuadorense_1_7705_3.3	1296.9	52.2	317	278	129.8	41.8	18.6	13.4	13.2	12.2	13	11.4	10.8	10	9.6	10.4	10.4	10.6	12.6	10.6	4.4	1	424.6	491.4	304	116.8	39	15.8	9.8	10.8	15.4	15	15.4	12.2	13.4	12.4	12.6	11.6	13	11.4	4.8	1
7705_A_ecu_1_6_3_crop	4	13	c8_Arthrostylidium_ecuadorense_1_7705_3.3	446.88	90.2	307.2	197.2	61	17.6	12.6	18.4	21	24.2	24	19.6	14.6	13.2	12	12.6	10.4	11.6	15.2	9.8	5	1	443.2	537.8	376	153	45.6	13.4	6.6	7.6	9	10.6	17.6	16.8	16	14.6	16.6	13.2	12	9.6	2.8	1
7705_A_ecu_1_7_3_crop	4	13	c8_Arthrostylidium_ecuadorense_1_7705_3.3	1016	56.8	229.4	63	18.8	22.2	20.2	19	19.2	18.6	17.2	17.4	18.8	16.8	17.4	19.2	18	19.6	23.2	10.8	4	1	414.4	424.6	216.4	64.4	19.2	11.6	13	13.4	12.4	12.6	15.4	10.8	8.8	9.6	11.8	11.4	12.2	11	4	1
7705_A_ecu_1_8_3_crop	4	13	c8_Arthrostylidium_ecuadorense_1_7705_3.3	1605.6	75	79.6	44	25.2	27.4	33	37.2	34.8	28	27.6	27.4	27.4	24.4	24.4	23	22.2	26.6	22.6	9.8	4.8	1	418	472.6	271.2	86.8	18	7.8	9	10.8	15	17	21	20.8	21	21.2	17.8	16.6	15.2	10.2	2.6	1
7705_A_ecu_1_9_3_crop	4	13	c8_Arthrostylidium_ecuadorense_1_7705_3.3	1160.5	59.8	127	52.8	21.2	22	28.8	24.6	22	20.2	20	20	17.8	19.2	21.8	19.8	21.4	21.8	21.8	12.2	5.6	1	432.2	488.2	292.4	104.8	31.2	15.6	10	11.2	13.6	11.4	11.4	10.8	12.2	12	11.8	12.2	11.6	10.8	4.2	1
7706_A_gem_1_10_3_crop	4	14	c9_Arthrostylidium_geminatum_1_7706_3.3	962.52	81.6	97.8	97	55	39.4	40.6	38.8	35.2	41.2	37.6	36.4	37.6	32.6	29	26.8	26.6	28.4	19	8.2	6	1	409.6	459.2	280.2	104.4	29.8	10.6	6.6	9.2	9.8	12.2	14	18.2	17.8	21	22	20.2	23.2	17	4.2	1
7706_A_gem_1_11_3_crop	4	14	c9_Arthrostylidium_geminatum_1_7706_3.3	1673.7	62.6	26.2	25.2	35	34.6	36.6	29	31	22.6	22.2	22.6	19.2	18.2	19.6	18.2	21.2	22.6	25.4	12.6	6.6	1	316	203.8	68.8	22.8	12.4	14.4	16.8	20.4	26.4	26.4	22.6	19.6	17.6	17.2	15.6	15.2	18.4	10.4	3.2	1
7706_A_gem_1_1_3_crop	4	14	c9_Arthrostylidium_geminatum_1_7706_3.3	815.39	71.8	71.6	44.4	28.4	24.8	21.8	22.4	27.2	27.6	28.8	28.8	27.6	25.2	24.4	22.2	24.6	29.2	22.4	9	8.4	1	446.8	549	419	193.8	65.4	18.8	8.2	6.8	8.8	10.6	11.6	13.6	15.6	13.4	15.4	14.6	14	12.8	4.4	1
7706_A_gem_1_2_3_crop	4	14	c9_Arthrostylidium_geminatum_1_7706_3.3	230.34	63.2	27.8	29.8	36.2	38.8	40	38.2	32.6	33.8	33.4	29	26	27	25.2	26.6	25.6	31.4	23.8	9.8	8	1	432.8	515.2	347.2	162.4	50.2	15.4	8.8	10.4	11.2	13.2	14.4	20	19.6	15	12.4	12.8	11.8	12	4.2	1
7706_A_gem_1_3_3_crop	4	14	c9_Arthrostylidium_geminatum_1_7706_3.3	877.49	96	79.2	23.4	21.4	26.6	31	32.8	35.8	42.6	43.6	44.6	43.4	46.4	43	40.6	36.6	41.6	26.8	10.4	7.8	1	409	415.8	202.6	56	12.6	8.2	7.8	7.8	8	8.8	12	17	15.4	23.4	26.8	21	25.4	24.6	8.4	1
7706_A_gem_1_4_3_crop	4	14	c9_Arthrostylidium_geminatum_1_7706_3.3	1570.9	60.6	24.4	33.6	38.4	43.6	39.2	43.6	43.6	48	40.6	35.6	34.8	37	30	29.2	27.6	32.8	18.4	6.4	5.8	1	349	261.2	80	16.8	9	10.4	12.4	17.8	23.6	24.6	24.8	26.4	31.2	34.4	33	29.2	28.4	15.2	5	1
7706_A_gem_1_5_3_crop	4	14	c9_Arthrostylidium_geminatum_1_7706_3.3	763.99	55	156.6	35.6	21.2	28.6	24	22.8	24.2	21.2	18.4	17.6	17.8	16.6	15.6	15.8	16.4	18.2	21.8	11.8	4.8	1	312.8	189	42.2	15.2	13	15.4	19.2	25.8	24	21.6	26.4	21.6	17	20.6	21	22.6	28.8	13.8	4.2	1
7706_A_gem_1_6_3_crop	4	14	c9_Arthrostylidium_geminatum_1_7706_3.3	747.65	92.6	237.4	71.4	15	18.8	21.8	24.6	28.8	32.2	33.2	30.2	29	23	18	17.8	15.2	15.6	18.6	11.2	4.4	1	443.6	525.2	353.6	141	34	9.6	6.8	8.4	7.4	9.2	13	18.8	22.2	22.8	22.8	19.4	15.8	10.2	3	1
7706_A_gem_1_7_3_crop	4	14	c9_Arthrostylidium_geminatum_1_7706_3.3	228.9	91.8	246	73.4	12.2	16.2	21.2	21.4	22.4	27.4	32.2	42	41.2	46.8	33.8	29.6	28.2	24.2	21.2	9.8	3.4	1	429.2	494.2	291.8	88.8	22.8	9.2	6.8	8.2	6.8	7.8	9	9.2	13	13.4	27.4	25.4	26.6	25.2	5.6	1
7706_A_gem_1_8_3_crop	4	14	c9_Arthrostylidium_geminatum_1_7706_3.3	1141	67.6	62	20.2	23.4	30	39	39.8	40.2	41	39.6	35	27.4	29.6	25.2	22.4	23.4	24.4	20.2	10	4	1	401.4	413.2	198.6	55.8	12	7	10	12.8	12.6	16.2	22	26.2	24.8	25.8	23	19	15.6	13	2.6	1
7706_A_gem_1_9_3_crop	4	14	c9_Arthrostylidium_geminatum_1_7706_3.3	546.91	53.4	156.2	38.2	19	24.6	26.4	25.4	23	21.4	22.4	22.6	21.8	20.2	19.4	18.6	17.8	18.4	19.4	10.6	5.8	1	327.4	213	59.4	22	16.4	16	16.6	14.6	16	16.2	14.8	15.6	14.2	15	15.2	15.4	21	15.4	9.4	1
9787_C_eff_1_12_3_crop	5	15	Calamagrostis_effusa_1_9787_3.3	253.17	46.4	339.4	231.4	67.2	17.6	15.4	16.6	16.4	13.6	14.2	14.6	14.8	17.2	14.2	15	17.8	16.4	16.4	15.4	3.6	1	152.4	21.6	17	21.6	28.8	26.4	32.4	26.4	26.6	29.8	26	25	28.2	23.4	31	45.2	26.2	11	7.8	1
9787_C_eff_1_13_3_crop	5	15	Calamagrostis_effusa_1_9787_3.3	43.33	85.6	353.2	374	215.2	79.8	23	11.8	15.4	12.2	13	14.4	14.4	14	19.6	19	22.8	24.2	22	16.8	6.6	1	115.2	110.4	74	32.6	29.4	29.4	35.4	33	30.8	35.6	31.6	36.2	35.4	62.6	58.6	48.6	48.6	42.8	7	1
9787_C_eff_1_14_3_crop	5	15	Calamagrostis_effusa_1_9787_3.3	277.29	26.6	359	310	155.6	75.8	29	18.4	13.8	12.8	11	14.2	12.8	13	12.4	13	12	13	15	14.6	3.6	1	248.6	91.8	26	16.2	16.6	17.4	18.2	18.6	19.6	22.4	25.2	23.4	23.8	22.6	21.4	23.8	26.2	18.2	5.6	1
9787_C_eff_1_15_3_crop	5	15	Calamagrostis_effusa_1_9787_3.3	74.079	47.2	319.4	194.2	61	19.2	16	17	17.6	19.4	16	15.8	15.4	16.2	15.4	17.8	16.8	19.2	22.6	18.2	4.4	1	227.8	64.6	18	13.4	15.2	14.6	18	23.4	23.6	25.6	27.4	27.8	27.4	23.2	26.2	31.6	33	18.4	9	1
9787_C_eff_1_16_3_crop	5	15	Calamagrostis_effusa_1_9787_3.3	242.71	41.4	327	233.6	71.2	17	14.2	17.6	17	16.2	13.4	15.6	13.2	14.2	13.8	14.4	14.8	15.8	16.2	12.8	3.4	1	168.8	25.4	15.2	15.2	19.2	22.6	28.2	28.8	24.8	28.4	28	31.8	29.2	27.6	24.2	33	30.8	12.6	11.2	1
9787_C_eff_1_17_3_crop	5	15	Calamagrostis_effusa_1_9787_3.3	148.05	53.8	281.8	191.8	63.8	23.2	16.2	18.8	14.6	17.4	17	16.2	17.4	17.6	17.6	17.2	18	18.8	21.2	16.4	3.6	1	188.8	41.4	12.8	17.4	19.2	25.4	28.8	28.6	29.4	29.4	27.4	24.8	23	21.2	24	26.4	24.6	12.8	10.6	1
9787_C_eff_1_1_10_3_crop	5	15	Calamagrostis_effusa_1_9787_3.3	554.63	29.8	404.8	400.4	195	51	15.8	11	10	11.8	13.4	11.8	12	10.8	11.4	12.6	16	13.2	13.4	12.6	3.6	1	286.6	210.4	90.8	26.6	10.8	12.2	13.8	14.4	16	15	17.8	21.8	24.4	26.6	28.6	33	41.4	22.2	10.6	1
9787_C_eff_1_1_11_3_crop	5	15	Calamagrostis_effusa_1_9787_3.3	151.24	55	414.6	519	368.6	173.6	57.8	20	10	8	7.6	9	8.2	8.8	8.6	9.6	10.2	10.6	12	14	6	1	209.2	70.8	24.2	20	18.6	20.8	21.8	24	20.6	25.8	26	25.8	28.6	22.2	28	40.2	26.4	14.4	12.8	1
9787_C_eff_1_1_3_crop	5	15	Calamagrostis_effusa_1_9787_3.3	321.51	51	236.2	71.4	21.2	18	24.2	24.8	21	24	26.4	23.4	19.4	18.8	21.8	23.4	20.4	18.2	19.8	12.8	3.4	1	146.6	20.4	15.8	22	22.2	22.2	21.8	27.2	29.4	33.6	27.4	29.4	28.6	26.2	31.4	37.6	28.6	18.4	9.2	1
9787_C_eff_1_1_4_3_crop	5	15	Calamagrostis_effusa_1_9787_3.3	94.744	45.6	416	477.8	326.2	138.8	46.4	16.8	10	9	10	9.8	10.2	10.4	11.4	12.4	13.4	13	12.8	16.4	6.4	1	83.6	14.8	18.8	21.4	25.8	23.6	26	27	30.6	27.6	28.8	37	31.4	29	36.4	46.8	38.4	22.8	13.4	1
9787_C_eff_1_1_5_3_crop	5	15	Calamagrostis_effusa_1_9787_3.3	39.638	56.6	410.8	434	255.4	94.4	31.8	12	10	8.2	10.6	11.6	12.2	17.4	15	12	13.6	13.2	17.2	13.2	4	1	78.6	17.4	20.8	20.2	27.8	24.2	27	25	27.2	23.8	23.8	23.2	22.8	24.4	23.8	37.2	25.4	9.2	11.2	1
9787_C_eff_1_1_6_3_crop	5	15	Calamagrostis_effusa_1_9787_3.3	31.354	36	438.6	508	335.8	139.2	42	12	7.4	9.2	8.6	9	9.2	10	11.8	15.4	13.8	12.6	13	14.6	3.2	1	212.4	46.6	15.2	16.4	20.2	19.4	20	21.2	17.4	26.2	25.6	22.8	25	25	28	46.2	35.4	18.4	10.6	1
9787_C_eff_1_1_7_3_crop	5	15	Calamagrostis_effusa_1_9787_3.3	20.736	61.6	423.4	511.4	350.4	150.4	46.6	15.2	7.6	9.4	9	12	9.2	11.2	13.2	13.8	15.8	13.8	14.6	14.8	4	1	131.2	18.8	17.4	17	17.8	19	17.6	19.8	21.6	27.6	27.2	25	23.8	30.8	30.6	50.8	34.2	33	5.2	1
9787_C_eff_1_1_8_3_crop	5	15	Calamagrostis_effusa_1_9787_3.3	71.159	44	383	371.6	211	83.6	34	17.2	10.6	13.2	10.4	10.6	11.8	11	14	13	16.8	16.2	19	18	4	1	153.2	36.6	13.8	15	18.4	19.2	20.2	30.6	31	32.2	30.6	33.4	37.8	33	37.2	45.2	32.4	14	9.2	1
9787_C_eff_1_1_9_3_crop	5	15	Calamagrostis_effusa_1_9787_3.3	27.433	32.2	404	448.8	249.2	82.6	26	10	8.4	10.8	11.2	10	11.8	11.2	13	12	13	11.6	12.2	13.6	4.6	1	172.6	37.2	14.2	12.8	17.6	19.6	22.4	20.2	25.6	30.8	31.2	33.8	33	38.6	47.2	62	41.2	15	10.6	1
9048_Poa_annua_3_12_3_crop	5	16	a6_Poa_annua_3_9048_3.3	1147.3	71.2	38.2	23	26	27.6	34.2	37.2	35.2	32.2	35.8	40.4	35	34.2	27.6	25.4	28.4	30.6	28.6	11.8	4.8	1	414	468.8	286.2	90	26.8	8.8	7.2	8.2	7.2	10.8	12.4	16.8	23.2	26.4	28	25	24.4	17.6	5.6	1
9048_Poa_annua_3_13_3_crop	5	16	a6_Poa_annua_3_9048_3.3	481.08	45.6	150.2	44.4	20.6	26	25.4	25.8	21.6	21.8	18	17.6	16.2	16.6	15.6	16.4	17.8	19	19	9.4	4	1	393	390.4	225.4	71	18.2	10	8.6	8.8	17.6	16.6	19	14.4	15.6	15.4	17.2	16.2	17.4	11.6	5.6	1
9048_Poa_annua_3_14_3_crop	5	16	a6_Poa_annua_3_9048_3.3	605.87	52.6	126.6	24	19.8	22.6	23.6	18	19.4	23.6	25.6	24.2	22.2	20.8	20.4	19.8	20.2	20.8	23.2	12.8	3.2	1	302.4	236.8	103.2	32.8	18.8	16.6	16.4	21.2	20.4	19.2	16.6	16.4	15.6	15.4	16.8	15.4	15.4	11.2	5.2	1
9048_Poa_annua_3_15_3_crop	5	16	a6_Poa_annua_3_9048_3.3	1187.8	52.4	85.8	24.6	22.4	31.8	33.2	29.8	33.8	27.6	26.4	28.6	21.8	24.2	28.8	23	21.4	20.6	20.2	8.6	3.4	1	433.4	517.4	354.8	153.4	45.8	10.4	6.4	6	6.2	8.2	9.4	15	21	25.8	23.6	21.4	23.4	18.4	4.6	1
9048_Poa_annua_3_16_3_crop	5	16	a6_Poa_annua_3_9048_3.3	1313.4	60.4	45.2	26.2	28.2	34.4	33.4	37	36.2	31.6	30.8	28.4	25.2	24.6	23	22.6	22.6	22.8	21.2	8.6	2.6	1	364.6	324.2	178.8	58.8	18	10.6	9.8	11.6	14	17.2	22.2	28	27.4	32	20.4	17.8	19.8	14	2.8	1
9048_Poa_annua_3_17_3_crop	5	16	a6_Poa_annua_3_9048_3.3	695.75	69.6	28.2	23.2	32.8	28	29	37.4	38	37	41.6	37.6	39.6	33.8	28.8	26.8	26.4	29.8	21.6	6.4	5.2	1	403.4	448.4	307	143.4	50.8	20.2	10.2	7.6	9.6	11.4	12.2	14.4	18	23.4	22.8	23.6	29	23.4	7.2	1
9048_Poa_annua_3_18_3_crop	5	16	a6_Poa_annua_3_9048_3.3	1312.6	71.8	98	19.6	18.6	18.4	22.4	31.4	37.6	33.8	31.4	31.6	29.2	30	30	28.4	31.4	31.6	28.2	13.8	4.4	1	414.8	437.2	241.2	71.4	20.4	9.4	10	8.8	8.2	8.6	8.2	15.2	18.6	23	27.6	27.4	26.6	22.2	7.8	1
9048_Poa_annua_3_1_3_crop	5	16	a6_Poa_annua_3_9048_3.3	509.58	101.2	159.6	39.2	15.6	21.2	21.8	26.6	30.2	32.6	31.2	35.4	30.6	31	30.8	27.6	26.8	27.4	22.4	10.8	4.4	1	430.8	508.4	327.2	111.8	25.6	8.6	6.6	6.4	6.4	7.6	11	13.4	19	19.6	32.8	24.4	21	12.6	3.2	1
9048_Poa_annua_3_2_3_crop	5	16	a6_Poa_annua_3_9048_3.3	914.1	61	148.6	24.6	27.2	25.4	27.2	23	19.6	19.6	21	18.2	18.4	16.6	17.2	15.4	15.4	16.2	19.6	11.2	3.8	1	432.4	514.8	368.8	148.4	43.6	10.8	7	9.2	12.8	15.4	19	19.2	16.8	16.6	14.6	14	11.6	9.2	2	1
9048_Poa_annua_3_3_3_crop	5	16	a6_Poa_annua_3_9048_3.3	1114.5	61.8	100.6	21	21.2	26.2	30.4	28.8	24.4	23	21	21.8	24.2	22	19.2	19.2	18.2	20.4	21.2	12.2	3.4	1	430	485.8	305.2	125.4	26.8	10	9.2	13.2	16.2	15.2	17.8	18.8	19	14.8	13.4	12	10.8	8.8	2.2	1
9048_Poa_annua_3_4_3_crop	5	16	a6_Poa_annua_3_9048_3.3	1270.9	58.4	162	34.2	17.6	22	23.8	24.4	26.8	24.4	24.8	24.8	21.8	19	20	20.4	19	21.2	24.2	14	6	1	399.2	371.8	158	44.4	13.2	11.2	12.2	13.8	18.2	20.8	25	23.8	25	30	28.8	22	18.6	10.2	3.4	1
9048_Poa_annua_3_5_3_crop	5	16	a6_Poa_annua_3_9048_3.3	141.37	43.4	310.8	177.2	49	15.2	13	14.8	14.6	15.2	12.4	14.8	13.8	14.8	14.2	16	17.6	16	14.4	10	5.4	1	409.2	418	198.6	60.4	19	12.4	12	12.2	15.2	14.8	13.4	14.4	13.8	14.6	16.6	16.2	17.6	14.2	4.6	1
9048_Poa_annua_3_6_3_crop	5	16	a6_Poa_annua_3_9048_3.3	276.42	90.4	341.6	266.6	116.8	35.6	14	12	12.6	18.4	22	24	24.2	28.2	28.6	25.6	23	19.8	18.2	9	4.2	1	455.4	639.2	602.2	415.8	216.6	90.2	34.8	12.2	5.6	3.8	5	4.4	5.8	6	8.6	13.2	14	18.8	11.8	1
9048_Poa_annua_3_7_3_crop	5	16	a6_Poa_annua_3_9048_3.3	998.28	39	280	141.6	31.4	16.8	14.6	16.4	14.8	14.6	13.2	14.6	14.6	13.4	13.2	14	14.2	14.6	15	8.4	1.8	1	395.4	419.4	228.4	82	28.6	16.6	15.6	11.6	12	11.6	13	13	11.6	10.6	10.2	9.8	9.2	9.4	3.4	1
9048_Poa_annua_3_9_3_crop	5	16	a6_Poa_annua_3_9048_3.3	817.84	48.8	155.8	64.2	24.4	24.4	26	24	24.4	21.4	18.8	20	19.4	21.4	19.6	20.4	19.8	19.6	19.8	9.8	3.6	1	411.6	426.2	278	106	28.2	11.2	10.8	12.8	15.6	15.2	16.8	15.4	16.6	15.6	14.6	13.6	14.4	9	3.8	1
9767_C_lig_2_10_3_crop	5	17	b7_Calamagrostis ligulata_2_9767_3.3	1244.5	31.2	330.6	233	68.4	15.4	14	15.4	16.2	19.8	22	21.4	17.2	15.6	14.6	14.6	13.8	13.8	17.4	15.2	3.4	1	226.6	68.2	21.6	16	19.8	18.8	20	17	16	15	17	15	16.6	17.2	15.6	19.6	29.2	18.8	9.2	1
9767_C_lig_2_11_3_crop	5	17	b7_Calamagrostis ligulata_2_9767_3.3	238.03	23.4	440.8	545	427.6	227.6	86.4	29.8	14.8	8.4	7.6	7.2	6.6	6.6	7.2	6.8	7.2	7.4	8.2	10.4	4.2	1	281	128.4	35.6	15.6	16	17	19.6	16.4	17.8	16.6	17.4	17.6	16.2	17.2	13.6	16.8	24.6	15	9	1
9767_C_lig_2_13_3_crop	5	17	b7_Calamagrostis ligulata_2_9767_3.3	90.235	39.8	343	235.2	64.2	20.8	14.4	13.2	13.6	13.6	12.6	11.8	12.2	11.2	11.4	12.2	13.2	13	13.4	11.6	2.2	1	144.2	27.6	22	22.4	24.2	23.8	25	22.6	23.8	22	22.4	20	20.2	18	18.2	24.2	22	8	6	1
9767_C_lig_2_1_3_crop	5	17	b7_Calamagrostis ligulata_2_9767_3.3	187.64	36	291.2	144.6	30.2	19	19.2	21	18.4	19.2	15.6	15.8	14.4	14.4	12.8	13.8	13.2	13	13.4	8.4	2.8	1	156.6	25.6	18.2	23	24.8	27	23.6	23.6	22.4	24	25.2	22.8	19.2	18.4	16.6	16.8	19.4	8.8	7.4	1
9767_C_lig_2_2_3_crop	5	17	b7_Calamagrostis ligulata_2_9767_3.3	225.87	35.4	383.4	377.8	171.2	51.2	17.2	10.4	12.6	10.2	10.6	12.4	11.6	12.2	14.2	12.8	13.4	13	12.8	13	2	1	210.2	43.4	18.4	17.6	21.4	24.6	24.8	24	24	22.4	22.8	21.6	23.6	21.2	24	30.4	21.6	12	11.8	1
9767_C_lig_2_4_3_crop	5	17	b7_Calamagrostis ligulata_2_9767_3.3	618.26	30.8	374	327.4	116.6	27	11	10.2	12.2	12.6	12.8	11.8	13	11.6	13.2	12.4	13.2	12.6	14.4	13	3	1	159.4	26.8	21.8	21.8	24.2	25.8	21.6	23	19.4	18.8	22.2	20.2	20	20.8	19.2	18.4	24.4	15.6	4.8	1
9767_C_lig_2_5_3_crop	5	17	b7_Calamagrostis ligulata_2_9767_3.3	170.91	27.2	422	512.4	360	151.6	46	14.8	11.4	8.8	8.8	9.8	9.4	10	9.8	10.8	10.4	10.6	10.4	11.2	3.8	1	292	149.8	32	16.4	17.6	19	17.2	14.2	13.4	14	14.2	14.6	14.8	16	13.6	15.6	28.6	14.2	10.2	1
9767_C_lig_2_6_3_crop	5	17	b7_Calamagrostis ligulata_2_9767_3.3	455.33	33.8	392.8	377.6	174.4	51.8	17.2	12.6	11	11	10.6	10.8	11.6	11.2	12.6	10.2	11.4	12.8	12.8	13.2	3.2	1	263.8	117.4	27.4	19.4	17.6	20.2	21.2	21	26.4	21.4	22.8	17.2	20.2	17.2	15.8	17	23.4	13.6	10.6	1
9767_C_lig_2_7_3_crop	5	17	b7_Calamagrostis ligulata_2_9767_3.3	601.1	28	449.8	559.2	414.8	204.2	73.8	24.6	12.2	10.6	10.4	10	7.4	6.8	8	9	10.2	12.2	15.8	15.2	7.4	1	220.8	57.6	19.2	19	17	18.4	17	20.6	22	24	30.8	28.2	25.8	26.4	27.8	32.2	31.2	15.4	7	1
9767_C_lig_2_8_3_crop	5	17	b7_Calamagrostis ligulata_2_9767_3.3	927.39	23.2	401.6	434.2	244.8	83.6	25.8	13	12.6	12.4	9.6	10.8	12	11.6	12.2	11.4	13	13.6	16	16.2	4.2	1	226.2	88.2	21.8	13.4	16.4	20.4	19.8	22.4	22.2	24.4	24.2	23.8	30.4	26.6	25.4	29.8	31.4	16.6	6.8	1
7726_A_aci_1_10_3_crop	5	18	c11_Aciachne_acicularis_1_7726_3.3	5906.1	26	372.2	325.4	125.6	32.4	14.6	12.2	11.2	10	11	11.4	12.6	12.4	15	13.4	13.8	14	13.2	10.2	2.4	1	429	564.8	463	236	87.4	33.6	16.2	8.6	12.4	11.6	11	11	12	12.2	12.8	14.4	16.8	14	4.6	1
7726_A_aci_1_11_3_crop	5	18	c11_Aciachne_acicularis_1_7726_3.3	3389.8	19.2	405.4	432	260	103.6	32	13.4	9.8	11.6	11.8	12.2	9.4	8.6	10.8	9.6	10	10.6	9.4	11	4.6	1	421.2	458	276.4	109.6	30.8	16	9.4	12.4	17	16.4	13.8	16.2	15.4	18.2	21.6	19	17.6	12.2	3.4	1
7726_A_aci_1_1_3_crop	5	18	c11_Aciachne_acicularis_1_7726_3.3	3391	23.8	277	106.2	28.8	14.6	16.6	15.2	15.4	14.6	17.6	15.2	14	14.8	12.8	11	13.6	12.8	12	6.6	2.6	1	380.8	320.8	111.6	22.6	11	11.4	15.2	17.8	16.6	20	16.8	20.6	17.4	19.4	21	18	19.6	10.4	3.4	1
7726_A_aci_1_2_3_crop	5	18	c11_Aciachne_acicularis_1_7726_3.3	3087.4	22.4	378.4	314.8	102.4	27.2	12.6	11	12.4	11.8	11.8	15.2	13.2	11.6	10.2	10.8	12.6	12	13.4	12.2	8	1	433.2	513	350.4	172.6	71.2	26.8	14.8	11.8	10.4	12	12.4	16.4	18.6	15.8	15	13	14	9.8	4.4	1
7726_A_aci_1_3_3_crop	5	18	c11_Aciachne_acicularis_1_7726_3.3	5393.9	20.8	348.8	263.6	83.8	22.6	11.8	14.4	10.6	10.4	9	11	12	12	11	10.8	12.2	13	17.4	15.2	5.8	1	437.2	542.2	402.6	186	62.6	18.8	11	7.2	11.6	13	16.6	12.8	13.4	14	14	12.4	10.6	10	3	1
7726_A_aci_1_5_3_crop	5	18	c11_Aciachne_acicularis_1_7726_3.3	990.36	37.4	281.6	133.8	31.4	18.4	19.8	20.2	18	19.2	17.6	16.8	15	16.4	13	16	14.2	15.2	20	12.4	3.6	1	431.8	509	328.8	119	28.6	10.2	9	10.8	11.4	13.2	15.6	17.6	18.2	16.2	19.8	16	16.4	13.2	4.4	1
7726_A_aci_1_6_3_crop	5	18	c11_Aciachne_acicularis_1_7726_3.3	1277	31.2	424.4	444	245.6	95.2	30.2	12.8	10	8.4	9.6	10	11.2	9.8	11.2	8.8	10.2	11.6	11.6	12.8	5.2	1	395.4	492.8	353	139.4	35	10	9	10.8	12.4	15.2	15.4	13.8	14.2	13.4	13.6	12.4	12.6	12.8	5.8	1
7726_A_aci_1_7_3_crop	5	18	c11_Aciachne_acicularis_1_7726_3.3	3176.5	31.8	310.6	176.2	43.4	17.8	16	15.8	15.6	15	17	16	16.2	17.2	17.2	14.4	14	14.2	17.2	9.6	3	1	441.4	534.2	365.6	145.8	34.6	11.4	7.6	8.6	9.8	10.6	11.4	12.8	19.6	20	26.2	21.4	19.2	13	4.2	1
7726_A_aci_1_8_3_crop	5	18	c11_Aciachne_acicularis_1_7726_3.3	748.48	67	421.6	427.6	246.4	86.6	23.6	11	12.4	13.6	15.2	17.2	15.8	14.6	14.6	16	15.6	16.8	19.6	17.2	7.6	1	494.6	731.8	708.6	550.8	305.4	127.2	48.2	14.2	5.6	3.8	4	5.2	8.6	11.4	11.8	12.2	13.2	12	9	1
7726_A_aci_1_9_3_crop	5	18	c11_Aciachne_acicularis_1_7726_3.3	3233.3	28.8	293	142.6	34.8	18.4	15	14.2	14.2	17.6	16.4	15.4	16	18.2	17.6	20.2	18.8	21.4	26	16.2	6	1	465.6	647.4	593.8	400.4	190.6	67	21.6	6.8	5.6	7	9.6	11.6	8.8	8.2	11	12.8	12.4	14.8	10	1
7723_A_pul_1_11_3_crop	5	19	c13_Aciachne_pulvinata_1_7723_3.3	3744	36	312.2	179	65.2	26.6	14.8	14.4	17	17.6	17.8	15.6	17.4	19	20.2	18	14.8	14.6	19.8	13.4	3.8	1	448.4	563	422.6	226.2	95.8	29.4	13.6	8.2	7.4	7.8	6.8	7	7.4	12	10.4	12	12.6	13.8	6.8	1
7723_A_pul_1_12_3_crop	5	19	c13_Aciachne_pulvinata_1_7723_3.3	155.52	60.4	403.6	422.2	234.4	86	25	13.4	13.6	12	9.8	9.6	11	10.8	11.4	10.8	11.4	11.8	18.4	15.4	12.2	1	433.8	489.2	318.4	120.6	28.4	10.8	8.8	11.8	10.2	12.4	13.8	12.6	12.8	12.8	15.2	15.6	25.2	21.4	18.4	1
7723_A_pul_1_1_3_crop	5	19	c13_Aciachne_pulvinata_1_7723_3.3	1791	34.4	416.6	410.6	202.6	60.8	23.2	13.2	13.6	16.4	13.2	12.2	12	11.2	12.8	12.2	14.2	13.2	13.2	11.8	3.2	1	348	279.8	82.4	24.2	16	17	18.2	19	20	15.8	16.2	16.6	17	18.4	15.8	13.4	15.4	10.6	4.8	1
7723_A_pul_1_2_3_crop	5	19	c13_Aciachne_pulvinata_1_7723_3.3	1782.4	34.6	350.4	270.4	100.4	40.6	18.6	16	14.6	17.6	13	12	12.8	14.4	13.2	11.8	11.6	10.6	9.4	6.2	2.2	1	427.2	457.2	280	115.4	44	20.6	14.4	15.6	12	13.2	13	13.4	10.2	12.6	11.2	10.8	13	10.8	4.2	1
7723_A_pul_1_3_3_crop	5	19	c13_Aciachne_pulvinata_1_7723_3.3	1956.5	43.4	338.4	230	61.6	19	16.2	13.8	13.2	13.6	14.6	15.6	15.2	16.4	15.4	19.2	16	16.6	22.6	14.8	4.6	1	359.8	285.6	87.8	21.8	16.8	19	17.8	16.8	16.8	18	18.6	20.8	22.2	21.4	16.6	19.8	20.4	13	6	1
7723_A_pul_1_4_3_crop	5	19	c13_Aciachne_pulvinata_1_7723_3.3	967.06	52.6	413.6	464.6	276.2	100.4	30.2	12.4	10.4	10.2	12.6	11.2	12.2	10.4	12.8	13.2	10.6	11.2	10.6	9.4	3	1	418.8	489.8	330.4	158.8	55.2	18	13.2	14	14.8	13.4	13	12.2	12	13	14.2	13	12.6	10.8	4.8	1
7723_A_pul_1_5_3_crop	5	19	c13_Aciachne_pulvinata_1_7723_3.3	2520.8	48.6	116	31.4	21	21.8	21.8	24	23.6	25.6	28.8	25.4	23.8	23.8	23.8	22.2	22.6	25.4	24.2	13.6	5.4	1	367	302.2	123.2	35.2	13.8	12.4	14.6	16	17.6	22.2	22.4	25.8	25.2	25	24.4	23.6	22.4	11.4	2	1
7723_A_pul_1_6_3_crop	5	19	c13_Aciachne_pulvinata_1_7723_3.3	2106.3	44	367	333.2	165.8	74	28.2	15	13	15	13.6	14.2	12.4	12.6	10.8	10	10.6	9.6	11	9	5.2	1	411	458.8	294.4	122.2	41.6	15.2	12.8	11	12.6	12.4	15.6	16.4	17.8	19.4	17.6	16.6	16.6	13.4	4	1
7723_A_pul_1_7_3_crop	5	19	c13_Aciachne_pulvinata_1_7723_3.3	5656.6	21.4	343.8	263.8	88.6	24.8	13.2	12	13.4	12.6	11.2	10.8	12.4	15	14.6	14	17.2	15.6	16.4	12.2	3.8	1	444.2	551.4	406.4	186	58.2	14.8	6	7.6	7.6	7.6	8.4	8	12.2	12	11.2	12.2	11.6	14.8	6.2	1
7723_A_pul_1_8_3_crop	5	19	c13_Aciachne_pulvinata_1_7723_3.3	4182.6	40.2	355.2	300.2	98.4	20.6	12.4	11.8	13.4	17.2	13.6	15.4	10.6	11.4	13.2	13	10.6	11	10.8	7.8	3.2	1	431.8	503	327.2	128.2	41.4	13.4	8.8	11.8	10.2	11.8	15	14.6	15	15.6	18	16.6	21.6	17	6.2	1
7723_A_pul_1_9_3_crop	5	19	c13_Aciachne_pulvinata_1_7723_3.3	2920.8	28	330	195.2	43.6	16.4	16.2	13.8	15.2	14.2	14.6	15.8	15.4	16.6	13.8	13.2	12.2	12.2	16.2	7.8	3.6	1	384.4	379.6	157.4	39.8	14	13	12.8	11.4	13	10.4	12.6	13.8	17.8	15	13.2	12.2	15	13.2	4.6	1
7794_F_dol_1_10_3_crop	5	20	c14_Festuca dolichophylla_1_7794_3.3	477.13	35.8	296.8	193.6	95.4	40.8	20.2	14.8	15.2	13.6	15	14.4	16	13.6	12	17	17	19.8	23.4	15.6	8.4	1	408.8	412.8	249	93.4	29	13	10.6	12.8	12	9.6	10.6	13.4	10.8	10.6	12.4	10.8	16.2	14.6	4.8	1
7794_F_dol_1_13_3_crop	5	20	c14_Festuca dolichophylla_1_7794_3.3	118.68	48.2	421.8	465	279.2	100.4	31.4	11.6	7.8	9.6	9.8	10	10.2	10.2	10.2	12.2	15.4	16.4	24.8	23.4	7.8	1	320.8	193.2	57.4	22.6	13.4	14.4	12.8	15	14.6	18.4	20.6	23	21.6	24.8	29.4	39.2	52.4	34.6	12.4	1
7794_F_dol_1_1_3_crop	5	20	c14_Festuca dolichophylla_1_7794_3.3	507.74	66.4	44.8	25.6	30	36	31.4	33.2	32	33	28.8	25.8	23.8	21.8	20.8	20.6	24.6	31.2	25.6	10.6	4.8	1	410.6	428.6	207.8	51.6	14	7	8.2	9	12.6	13.4	16.2	21.8	20.6	21.4	18	13.4	12.8	13	4	1
7794_F_dol_1_2_3_crop	5	20	c14_Festuca dolichophylla_1_7794_3.3	588.78	51.4	132	55.4	28.8	24.4	24.4	21.2	19	19.2	18.6	21.4	21.8	22.2	20.6	20.2	20.6	22	24.4	14.6	6.6	1	415.8	502.8	365.4	185.4	71.2	22.6	14.8	11.6	13	12.2	11.6	10.2	11.8	12.6	13.6	14	12.2	13.4	5.2	1
7794_F_dol_1_3_3_crop	5	20	c14_Festuca dolichophylla_1_7794_3.3	174.57	63.6	322.6	207	75.8	25.8	16.2	15	15.6	16.2	13.2	13.4	16	16.8	17	20.8	19.6	19.4	24	16.6	7.4	1	442.2	508	360.6	162.2	53	14.6	11.4	9.6	11	11	13.2	13.6	15.2	14	17.4	14.8	17.4	16.6	7	1
7794_F_dol_1_4_3_crop	5	20	c14_Festuca dolichophylla_1_7794_3.3	274.74	35.6	319.6	256	94.2	29.4	14.8	14.8	13.4	12.4	11.8	11.8	11.4	10.6	11.2	10	10.2	10.4	11.8	9.4	6.8	1	413.2	446	242.6	81.2	21.8	10.2	9.8	11.6	13.4	14.2	14	11.2	10.6	11.6	13.6	12.4	13.8	12.8	8.8	1
7794_F_dol_1_5_3_crop	5	20	c14_Festuca dolichophylla_1_7794_3.3	1446.8	47.2	112.4	27.4	24.2	29.2	30.8	24.6	20.8	18.8	17.8	18.8	15.8	15	16.6	17.2	17.4	17	18	8.6	3.6	1	373	325.8	115.4	27	12.2	11.6	12.6	17.4	17.6	24	22.8	27.8	21	20	17	15.2	15.6	10.6	3.2	1
7794_F_dol_1_6_3_crop	5	20	c14_Festuca dolichophylla_1_7794_3.3	308.46	40.2	353.4	248	75.6	18.6	12.6	13.8	11.2	11	10.2	11.4	11	12.4	10.2	14	13.2	12.2	14.8	10.2	4.8	1	378.2	343.4	167.6	43.2	15.2	12.8	15.8	13.8	14.4	12.4	14.6	16	16	21.6	20.2	20.8	35.2	20.8	5.2	1
7794_F_dol_1_7_3_crop	5	20	c14_Festuca dolichophylla_1_7794_3.3	521.79	31.8	393.2	394.6	193.6	54.2	16.6	9.4	11.4	9.6	10.4	10.2	10.6	11	12.2	11.2	15.2	12.6	14.6	15	6.2	1	396.8	424.4	220.2	61.6	18.4	13.4	9.4	10	10.6	11.4	12.8	10.8	12.2	11.4	17.6	12.4	11.4	15	7.2	1
7794_F_dol_1_8_3_crop	5	20	c14_Festuca dolichophylla_1_7794_3.3	1084.5	53.4	181.2	40.6	19.2	19	24.6	23.6	21.2	20.2	18.6	18.2	21.8	19	17.8	19.6	17.8	20.2	24.6	16	5.2	1	429	487.2	298.8	109.4	30.8	12.6	10.8	11	12.8	15.2	15.2	19.2	18	17.4	14.4	13.4	13.6	12.4	4.4	1
7794_F_dol_1_9_3_crop	5	20	c14_Festuca dolichophylla_1_7794_3.3	970.92	60.6	59.8	26.8	24.8	27.6	23.2	21.2	19.4	21.6	19.4	23.6	21.2	23.6	24.2	24	25	28	32.4	19.6	5.2	1	383	330	144.8	47.2	13.4	13.2	13.2	16	21.2	17.2	24.6	20	24.2	23.2	26	24.6	26.4	18.6	5.8	1
7792_F_col_1_10_3_crop	5	21	c15_Festuca_colombiana_1_7792_3.3	192.82	73	41.6	30	31.6	28.4	31.4	30	29.6	27.6	29.4	28.8	24.6	24.4	26.2	23.4	21.4	22	19	5.8	6.4	1	376	368.6	160.8	39	12	9	12	10.8	10.2	10.6	13.8	16.2	24	26	24.8	19.8	17.6	16.2	4.4	1
7792_F_col_1_11_3_crop	5	21	c15_Festuca_colombiana_1_7792_3.3	535.83	37	295.2	163.8	46.2	21.4	18.2	17.8	18.2	18.4	15.2	15.2	14.4	15	14.2	15	14.8	14.2	13.6	8.8	2.2	1	338	223.8	54.2	14.6	11.4	16.8	20	25.2	25	23.8	26.6	26.2	23.8	24	20	20.8	19.8	12.2	5	1
7792_F_col_1_12_3_crop	5	21	c15_Festuca_colombiana_1_7792_3.3	293.15	55.6	151.8	57.4	25	22.6	23.8	24.2	19.8	20.4	19.8	21.8	20.4	19.8	21.2	20.2	20.4	21.4	23	12.8	6	1	385	371.6	160.2	50.6	14.8	8	10.4	10.8	11.6	15.6	16.4	19.6	18.2	20.6	21.6	22	24	20.6	6.4	1
7792_F_col_1_1_3_crop	5	21	c15_Festuca_colombiana_1_7792_3.3	1511.9	39.4	285.8	138.8	37.2	22	18.6	20.4	18.4	17.8	19	19	15.8	16.2	15.8	15.8	17	16.6	21.8	15	5.8	1	349.6	301.8	140.4	42.2	16.8	10.6	12.8	15.4	18.2	19	20.2	21.8	20	19.2	17.2	18.2	20.8	13.4	5.4	1
7792_F_col_1_2_3_crop	5	21	c15_Festuca_colombiana_1_7792_3.3	539.48	37	256.6	93.8	24.2	17.6	17.8	16.8	16.6	16.4	17.4	17.4	16.4	16.4	14.4	14.2	13.8	14.6	16.2	10	3.8	1	384.8	364.2	162.2	47.8	14.4	10.8	13	13.2	13.4	12.8	16.4	16.8	17.2	15.4	18.2	12.8	11.8	10	5.4	1
7792_F_col_1_3_3_crop	5	21	c15_Festuca_colombiana_1_7792_3.3	517.13	60.4	42.6	29	29	31.4	31.2	29	32.6	30	28.6	29.8	27.4	27.2	27.6	25.6	25.6	25	24.4	10.2	5	1	399	414.2	228.4	81.8	23.8	10	8	8.2	10	10.6	15	22.4	24.8	25.8	26.4	27	29.2	20.8	6.8	1
7792_F_col_1_4_3_crop	5	21	c15_Festuca_colombiana_1_7792_3.3	1644.3	31.6	302.6	137.2	36.4	16.8	18	15.8	14.4	14.6	12.8	13	12.6	12.8	11	11	11.2	11.4	12.2	7.8	2.6	1	403.4	403.6	203.2	64	19.4	9.4	9.8	11	13.6	17	17.2	20	19.4	17.2	18	15.8	20	15.8	5.4	1
7792_F_col_1_5_3_crop	5	21	c15_Festuca_colombiana_1_7792_3.3	717.28	44	99.6	24.4	24.6	27.8	28.2	27	25.2	26.6	22.6	19.8	20.2	18.6	18.6	19	17.4	16.8	16.4	5.6	3.6	1	426	506.2	346.8	149.6	46	11.4	6.4	6	8.4	10.8	15.2	15	21.4	18.6	23.8	22.2	19.2	11.8	2.2	1
7792_F_col_1_6_3_crop	5	21	c15_Festuca_colombiana_1_7792_3.3	162.29	57.8	389.8	360.8	188.6	73	26.8	13	11.8	12.8	15	13	11.8	13.6	15	14.4	15.2	15.4	18.6	14.4	5.8	1	84	24.4	21	24.6	27.2	28	24.8	31.6	32.4	29	28.2	33.4	31.2	28.8	45.2	38.4	24.4	19.8	9.6	1
7792_F_col_1_7_3_crop	5	21	c15_Festuca_colombiana_1_7792_3.3	820.23	38.4	400.4	420.2	229.4	79	24.4	12.4	12.6	11	9.4	10.8	11.6	11.4	12.4	12.6	12	14	16.2	15.6	4.2	1	214.6	77.8	19.8	16.4	16.8	18.6	22.8	22	23.4	27.4	27.4	24.6	22.4	19.6	23	22.2	26	13.2	11.8	1
7792_F_col_1_8_3_crop	5	21	c15_Festuca_colombiana_1_7792_3.3	68.052	68.2	293.6	178.6	61.8	21.6	15.6	14.8	14.8	15.6	12.2	12.8	14.4	18.4	16.8	17.2	16.8	18.6	25.2	18.6	7.2	1	344.4	238.4	63.4	15.4	12.4	14	20.8	22	20.4	17.8	18.4	19.6	16.6	21	19.4	18.6	22.6	14.4	7.4	1
7792_F_col_1_9_3_crop	5	21	c15_Festuca_colombiana_1_7792_3.3	563.12	50.2	169.6	60.8	28	25.6	22	22	20.6	19.8	18	19.4	19.6	17.8	17.2	17.8	18	17.8	20.4	9.8	6.6	1	414.4	471.4	286.2	108	30.2	8.6	8.4	9.6	11.6	16.4	18.2	19.8	20.2	23.4	22.6	19	14.2	10	2.6	1
7775_F_sub_1_10_3_crop	5	22	c16_Festuca_subulifolia_1_7775_3.3	883.3	35.8	256.6	126.2	46.2	20.8	18.6	16.4	16.6	14	15.2	14.8	15.4	14	13.2	14	15.4	14.4	14.8	8.8	1.8	1	374	292.2	113.6	30.8	11.6	11.6	13.6	16.2	16.4	19.6	18	20	17.2	16.6	20.6	14	13.8	7.6	4.6	1
7775_F_sub_1_11_3_crop	5	22	c16_Festuca_subulifolia_1_7775_3.3	721.76	29.4	341.2	267.8	88.6	25.2	16.2	15	12.4	11.2	11.2	11.6	12.6	13.2	13.8	14.2	14.6	13.8	14.8	13.8	3	1	315.2	190.8	64	26.2	18	17.2	16.2	16.4	19.4	14.8	14.4	15	13	12.4	13.8	13.8	22.4	17.4	6.6	1
7775_F_sub_1_1_3_crop	5	22	c16_Festuca_subulifolia_1_7775_3.3	131.9	22.2	461.2	638.4	546	342.4	151.4	46	16.6	8.2	7.8	6.6	6.8	7.2	7	8	7.6	10.8	10	12.4	5.4	1	378.8	335.4	141.2	37.6	16.6	14.2	12	10.6	10.6	10.6	12.4	13	10.8	11.8	14	15.4	21.4	15.6	9	1
7775_F_sub_1_2_3_crop	5	22	c16_Festuca_subulifolia_1_7775_3.3	187.41	45.4	426.2	525.6	355	163	54	18.2	10.4	8	9	7.4	9.6	8.6	10.8	9.8	12.6	10.4	13.4	15.8	7.2	1	388.4	414.8	239	89	31.2	12	11.4	11.8	11.6	11.6	11	11.6	12.2	14.4	13.4	15	24	18.8	11.6	1
7775_F_sub_1_3_3_crop	5	22	c16_Festuca_subulifolia_1_7775_3.3	132.33	17	489.2	748.6	776.6	640.8	402	200	83.6	30.4	10.2	6.6	6	5.8	6	6	6.2	6.6	7.2	7.4	5.4	1	263.2	121.8	27	15.2	14.4	15.2	14.2	14.8	15.4	19.8	17.6	19	20.8	18	20.6	32.4	32.2	17.6	8.8	1
7775_F_sub_1_4_3_crop	5	22	c16_Festuca_subulifolia_1_7775_3.3	37.382	15.4	484.8	759.4	826.2	728.6	506.4	269.2	124	55.8	19.8	10.4	5.6	4.6	5	5.4	5.2	5.8	6.6	6	5	1	365.6	269.2	87.2	21.2	12.4	11	14.8	13.4	13.8	13.6	14	15.8	17	19.8	18.2	19	25.6	16.8	10.8	1
7775_F_sub_1_6_3_crop	5	22	c16_Festuca_subulifolia_1_7775_3.3	495.79	29.4	379	356.2	152	40	16.6	12	11.8	10.4	10.8	9.8	10.4	9.8	10.2	9.8	10.4	10.8	11.8	12	3	1	322	207	45.8	13.4	14	13.8	14.6	15.6	17.6	18.4	19.2	18.2	21	21.6	15.8	15.6	21	10.6	4.4	1
7775_F_sub_1_7_3_crop	5	22	c16_Festuca_subulifolia_1_7775_3.3	462.78	28.4	424.6	486.8	306	125.2	33.8	16.2	12.4	11.2	10.2	9	10.2	9.8	9.4	9.6	10	10.8	11.8	12.8	3.6	1	296	180.6	77.2	28.4	17.2	16.4	19.4	20.8	19	17.6	17.6	17	22	20.2	25.4	32.8	26.8	17.2	10.2	1
7775_F_sub_1_8_3_crop	5	22	c16_Festuca_subulifolia_1_7775_3.3	246.77	26	449.8	594.6	483	253.4	89.6	30.4	10	8.4	9	7.4	8.4	8.6	9.4	9.8	9.8	11	11.2	12.2	5.6	1	301	140	24.6	15.2	16	14.8	19.2	17	18.6	18	19.8	20.6	20.8	21.2	19.4	23.4	31	16.8	7.6	1
7775_F_sub_1_9_3_crop	5	22	c16_Festuca_subulifolia_1_7775_3.3	41.006	41.2	374.8	363.8	204	73	21.8	12.8	10.4	10	10.6	11.4	11.6	11	11.6	11.6	11.4	12	12.6	11.2	3	1	344.6	287.4	112.2	31	13.8	14.2	13.4	12.4	13.6	16.2	16.2	15.6	15.2	17.4	16.6	15.8	21.6	13.8	7.4	1
9782_T_how_2_10_3_crop	5	23	c17_Trisetum_howellii_2_9782_3.3	524.49	24.6	394	398.4	192	51.6	17.4	11	10.2	13.2	11.2	9.8	9.2	9	10	10.4	10.8	11.6	11.2	10.6	3.4	1	350.2	278.4	97.8	28.8	11.6	14.2	14.8	14.4	14.2	11.6	11.8	12.8	12	15	16.2	17.2	18.4	12.6	5.4	1
9782_T_how_2_11_3_crop	5	23	c17_Trisetum_howellii_2_9782_3.3	672.47	25.4	335	290.4	113.8	27.6	11.4	13.2	11.4	13.6	14.6	12.6	12.2	12.4	12.6	12	14.2	14	16	12	2.2	1	263	104.6	24	19.2	21	21.4	17.4	14.8	14	14.6	15	16.8	15.2	16	12	12.8	19.2	13	7.4	1
9782_T_how_2_12_3_crop	5	23	c17_Trisetum_howellii_2_9782_3.3	221.42	36.8	400.2	439.2	231.4	74.8	21.6	8.6	8.6	10.2	10.8	9.4	9.6	9.4	9.6	9.6	10	10.2	10.2	10.2	2.6	1	287.8	169.8	59.6	25.6	19.4	19.6	16.4	16.6	17	16.8	18.6	20	17.4	16.6	14.6	15.8	23	14.8	7.2	1
9782_T_how_2_13_3_crop	5	23	c17_Trisetum_howellii_2_9782_3.3	328.72	24.4	424	478	284	92.4	24.6	8.8	9.6	8	8.4	9.2	9.6	9	8.8	9	10	10	10.6	11.6	2.8	1	286.6	109.4	22.2	18.4	19	17.8	18.6	15.6	19	18	19.2	17.2	15.8	18.4	16.8	18.8	28.6	18.4	10.2	1
9782_T_how_2_1_3_crop	5	23	c17_Trisetum_howellii_2_9782_3.3	259.43	28.8	376	340	143.8	41	15.2	12.2	13.8	11.6	12.6	11.2	11.2	11.8	12.2	12	13	12.8	13	10.2	2	1	364.2	338	128.4	28.6	13.6	11.2	11.8	12.2	11.6	13	12.6	12.2	13.8	13.2	12.6	11.2	19	12.2	6.4	1
9782_T_how_2_3_3_crop	5	23	c17_Trisetum_howellii_2_9782_3.3	564.4	22	414.4	465.8	285.2	105.8	29.2	9.2	7.6	8.4	7.8	8.6	8.6	9.2	9.2	9.6	11.4	10.6	10.8	11	3.4	1	370.4	313.8	115.4	29	13.4	16.8	14	12.2	14.8	13.6	14.6	12.8	11.6	10	11.4	11.2	12.6	8.8	2	1
9782_T_how_2_4_3_crop	5	23	c17_Trisetum_howellii_2_9782_3.3	361.2	24	427.4	516.2	351.6	144.2	46.4	16	9.6	9	7.8	9	8	9	8.6	9.2	10.2	9.2	9.6	11.6	3.4	1	262.8	74.2	20.2	19.6	20.2	18.6	17.8	16.6	17	17.2	16.6	15.2	15.2	18.2	17.6	16.8	24.4	13.4	7.4	1
9782_T_how_2_5_3_crop	5	23	c17_Trisetum_howellii_2_9782_3.3	183.02	35.2	397.4	405.4	227.2	80	23	10.2	9.6	8.8	9.4	9.4	9.4	11.6	11	10.8	12	11.6	11.4	12.2	4	1	223.8	59.4	19.4	18.4	19	18.8	19.4	23.2	22	18.6	19.6	17.8	16	18.6	19.4	21.2	25.6	13.8	11.8	1
9782_T_how_2_6_3_crop	5	23	c17_Trisetum_howellii_2_9782_3.3	120.05	28	410.2	403.6	182.4	46.4	13.8	10.6	10.2	13	11.4	14.2	13.2	11.6	11	10.6	11.2	11	11.8	12.4	4.2	1	315.2	204.8	64.4	23.4	12	12.4	12	12.2	12.2	13.6	14.6	13.4	11.2	12.6	15.8	15	21.6	15.2	6.2	1
9782_T_how_2_7_3_crop	5	23	c17_Trisetum_howellii_2_9782_3.3	23.516	59.8	256.2	129	35.6	21.2	15.8	19.4	19.6	17.8	18.4	14.4	12.4	12.6	11.4	13.2	12.2	13.2	17.2	11	7.4	1	169.4	23.6	19.2	19.4	20.4	24	28.4	34.4	30.4	33.4	25.6	28.2	23	20.6	21.8	25.2	19	8.4	8.6	1
9782_T_how_2_8_3_crop	5	23	c17_Trisetum_howellii_2_9782_3.3	377.42	25.4	380.4	353	162	46	19.6	13.4	13.2	9.6	8.6	8.8	8.6	10.2	10.8	9	9.6	10	10	10	2.6	1	379.2	338	142.2	37.4	13.6	14	19.8	13.2	11.4	13.4	12.6	11.8	13.8	11.8	12.6	11	11.4	8.6	2.2	1
9782_T_how_2_9_3_crop	5	23	c17_Trisetum_howellii_2_9782_3.3	680.68	25.2	404.2	432	239.6	87.8	24	9.2	8.4	9.4	10	8.6	8.8	11	9	10	11.4	10.4	11.6	13.8	6.2	1	324.2	205.4	47.6	13.4	11.4	16.2	17.4	15	18.2	16.6	15.8	15.6	17.2	18	15.2	14.8	20.8	12.2	8.8	1
7876_T_ton_1_10_3_crop	5	24	c18_Trisetum_tonduzii_1_7876_3.3	2289.2	56.8	27.4	22.4	26.8	32.6	33.8	34.8	34.6	31.6	32.8	31.8	27	26.8	27	23.8	25.4	23.6	20.6	7.4	3	1	261.6	93.8	19.6	15.2	14.2	17.4	18.6	26.2	28	31	30.2	31.6	30.8	29.8	29.4	24.8	23	11.4	3.4	1
7876_T_ton_1_11_3_crop	5	24	c18_Trisetum_tonduzii_1_7876_3.3	690.34	50.2	182.2	45.2	22.8	22.2	21	23.2	20.8	21.2	19.6	18.4	21.4	20.6	19.2	20.4	19.6	20.2	22.8	14	3.4	1	212.2	56.8	18.2	18.6	19.6	19.2	23	24.4	23.2	24.4	27.2	24.6	23.8	24.8	22	18.6	17	8.8	4.2	1
7876_T_ton_1_12_3_crop	5	24	c18_Trisetum_tonduzii_1_7876_3.3	825.64	48.2	164	37.4	20.8	20.6	23.8	27.6	24.8	21.4	20.2	18	20.6	18.6	18.6	17.6	16	16.8	17.2	9.2	3	1	122.2	23.8	20.6	24.4	26.8	29.4	25.2	23.4	24.8	25	22.6	22.4	20	17.6	19	19.2	20.6	10.2	6.4	1
7876_T_ton_1_14_3_crop	5	24	c18_Trisetum_tonduzii_1_7876_3.3	430.17	39.2	293.8	171.2	51	14.6	18	19.6	19.4	19	15.6	15.2	15.4	15.4	15	16	16.6	16.2	18.2	12.8	3	1	269.2	96.8	16.4	13.4	16.8	18.2	23	22.8	23.2	21.6	25	19.2	22.4	24.2	21.4	22.2	23.6	14.4	4.6	1
7876_T_ton_1_15_3_crop	5	24	c18_Trisetum_tonduzii_1_7876_3.3	721.3	67.2	22	32.4	35.2	41.8	38.4	44	36.2	36.6	39.2	34	35	33.8	30.6	28.4	26.2	33.8	23	7.4	4.4	1	355.6	274	115.6	37.4	13	11	13.2	16.6	18.8	18	20	27.4	27.2	32.8	33.6	33.4	31.6	19.4	6.4	1
7876_T_ton_1_18_3_crop	5	24	c18_Trisetum_tonduzii_1_7876_3.3	166.21	43.2	154.6	31.4	21.8	26	24.8	22.8	19.8	23	19.4	19.8	21.2	17.8	17.2	18.8	17.8	19.2	21.4	12.8	3.2	1	286.6	121	23.2	15.6	16.2	18.6	16.8	16.4	18	16.2	21.2	22.4	19.8	20.6	18.6	20.4	27.4	19	7.6	1
7876_T_ton_1_19_3_crop	5	24	c18_Trisetum_tonduzii_1_7876_3.3	170.68	55.2	165.2	47	17.4	23.2	27.4	28.2	23.6	29.6	22.4	21.2	19.6	16.8	18.6	20	17.4	18	20.2	12.2	3.6	1	227.2	101.6	25.4	14.4	14.4	17	16.4	20.8	21.4	25.6	26.8	26.4	30.4	27.2	25.2	22.8	22.8	11.4	3.8	1
7876_T_ton_1_2_3_crop	5	24	c18_Trisetum_tonduzii_1_7876_3.3	82.524	44.4	249.8	103.4	26.2	19.8	14.8	14.2	13.4	15.2	13.8	18	17.8	18.2	16.4	17.6	16	16.8	20	13	2.2	1	97	39.2	25.2	25.2	24.4	23.8	21.8	21.8	23.2	18.2	20	19.2	17.8	17.4	18.2	25.2	24	12.8	9	1
7876_T_ton_1_3_3_crop	5	24	c18_Trisetum_tonduzii_1_7876_3.3	163.19	51.2	122.8	24.8	24.4	25	25	25.2	24.2	20	21.2	20.2	21.8	18.6	18.4	19	17.2	16.8	19.8	11.6	6.2	1	259	84.6	15	13.2	16	20.6	21.2	24.2	25.8	29.4	29.2	29	27.6	26.2	22.8	21.6	22.8	13.2	4	1
7876_T_ton_1_4_3_crop	5	24	c18_Trisetum_tonduzii_1_7876_3.3	245.36	42.6	106	23.4	25.4	25.2	22.8	27	25.8	18.2	16.2	16.2	18.2	17.2	19	16.4	16.2	17.4	19.6	10.4	4.2	1	144.6	44	18.8	17.8	20.6	20.4	21.8	25.2	25	28.8	25	25	28	25.6	25.8	24.2	25.2	12.2	5.2	1
7876_T_ton_1_5_3_crop	5	24	c18_Trisetum_tonduzii_1_7876_3.3	117.98	41	332.8	251.6	108.4	40.8	19.8	13.8	14.4	14.8	14	13.2	13.8	14	14.2	15	15.8	16.6	19.2	15	3.4	1	184	63.6	20.4	15.8	21.8	22.4	23.8	25	27	24.6	26.2	25.6	25.2	25	24.8	32.4	25.6	12.8	7.8	1
7876_T_ton_1_6_3_crop	5	24	c18_Trisetum_tonduzii_1_7876_3.3	670.84	41.4	287.2	102.6	23	17.8	23.8	20.4	18.4	17.2	16.4	16.8	15.6	16.8	16.2	16	17	16.2	17.4	10.2	3	1	194.6	53.6	14.4	16	19.4	19.8	25.2	21.8	24.8	28.6	28.8	28.6	24.6	20.6	22.4	20.2	23.2	13.2	3.2	1
7876_T_ton_1_7_3_crop	5	24	c18_Trisetum_tonduzii_1_7876_3.3	515.68	35.6	308.2	184	49.2	18	16.2	14.4	13	14.8	15.6	16	13.2	15	16.8	16	15.2	13.6	14.6	10.8	2.6	1	353.4	266	61.6	14.8	11	11.6	16	17	25.2	24.8	31	27.6	24.4	20.6	20.4	20	23.8	14.2	5	1
7879_V_bro1_10_3_crop	5	25	c20_Vulpia_bromoides_1_7879_3.3	122.35	28.6	451.8	535.4	382.2	180.2	60.4	21.6	8	7.4	7.4	8.4	8.6	9.4	9	10.2	10.2	10.6	10.8	13.4	5.4	1	322.8	214.8	69.8	21.4	13	15.6	14.4	17.6	19	18.4	18	18.8	20.2	19	22.2	32	29.4	15.2	8.4	1
7879_V_bro1_12_3_crop	5	25	c20_Vulpia_bromoides_1_7879_3.3	112.49	37.6	303.2	187	76.6	34.4	18.2	16.6	17.4	15.4	15.8	15	15.4	14.4	14.4	15	15.2	14.8	15.8	12.6	2	1	227.4	64.4	21.6	15.4	18	24	24.6	27.2	23.6	24.2	21.6	20.8	21.6	23	19.2	19.6	21.6	11.6	4	1
7879_V_bro1_1_3_crop	5	25	c20_Vulpia_bromoides_1_7879_3.3	170.79	33.6	408	449.4	265.6	116.8	40	14.8	11	8.6	8.6	9.4	9.8	9.2	10.8	11.2	11.4	12.6	13	12.2	4.2	1	324.2	191.6	49.8	16.2	15.2	17.6	21.2	16.4	18.8	18.8	19.2	16.6	16	21.6	19.8	19.6	28.6	16.2	7	1
7879_V_bro1_2_3_crop	5	25	c20_Vulpia_bromoides_1_7879_3.3	64.868	35.6	398.2	416.2	278	134	45.2	17.8	11	9.4	8.6	10.6	10.4	11.2	11.2	10.8	11.6	11	12.4	13.6	5.8	1	341.8	220.2	86.8	32.6	16.8	14	14.8	15.2	16.4	14	17	15.6	17.2	17.4	15.4	19	25.8	18	6.2	1
7879_V_bro1_3_3_crop	5	25	c20_Vulpia_bromoides_1_7879_3.3	168.82	27.2	406.4	413	218.8	76	21.8	10.4	10	10	10	9.6	9.8	9.6	9.4	9.6	10.2	9.8	10.6	12	3.8	1	270.6	122	28.6	16.6	20	18.4	19.4	20.2	20.2	19	19.2	19.4	18.4	16	16.8	18.4	24.4	14.4	5	1
7879_V_bro1_4_3_crop	5	25	c20_Vulpia_bromoides_1_7879_3.3	145.14	30.8	346	242.2	88.4	29.6	16.4	12.6	14	13.8	13	14	11.6	11.6	11.4	11.2	10.8	10.6	11.4	9.4	3.4	1	329.8	196.6	48.4	14.8	15.8	15.6	15.8	21.6	18.4	19	17.8	19.4	18.8	20.2	23.6	23.8	25.6	13	7.8	1
7879_V_bro1_5_3_crop	5	25	c20_Vulpia_bromoides_1_7879_3.3	122.04	35	363	307	121.8	33	14.8	13.4	13.8	12.6	12	11.8	11.4	12	11.6	11.4	11.6	12	14.6	13.6	2.8	1	258.8	80.2	17.6	17	19.8	19.4	19.8	24.4	21.2	20	20.6	19.2	17.2	18.2	16	16.6	24.4	14.4	4.2	1
7879_V_bro1_6_3_crop	5	25	c20_Vulpia_bromoides_1_7879_3.3	184.9	27	410.4	450.8	260.4	94.6	25.8	9.8	10.6	11	9.4	8.8	9.4	11.2	10.8	10.8	11.2	11	11	10.8	1.8	1	330.8	205.6	58.2	19.6	16.8	18.2	15.6	18.2	16.6	16.2	16.6	16	15.4	18	14	13.4	22.4	13.6	5.4	1
7879_V_bro1_7_3_crop	5	25	c20_Vulpia_bromoides_1_7879_3.3	420.69	26	377.8	365.4	177.4	52.8	20	11.4	9.8	9.8	9.2	9.6	10	9	10.6	10.6	10.6	11.2	11.2	11.6	2.6	1	355.6	293.8	99.2	21.2	10.6	16	18.4	19.8	20.6	18.8	15.6	16.2	14.4	16.4	16	14	23.6	13.8	6.8	1
7879_V_bro1_8_3_crop	5	25	c20_Vulpia_bromoides_1_7879_3.3	83.28	25.2	399.2	416.2	231.2	81.4	25.2	11.2	8.2	8.2	8.2	7.4	7.4	9.8	8.6	8	9.6	9.6	9.8	10	4	1	359	295.6	107.4	30.2	14.8	13.2	18	13.8	19.2	16.8	15	17.6	16.4	14.2	15	15.2	22.6	17	9.6	1
7879_V_bro1_9_3_crop	5	25	c20_Vulpia_bromoides_1_7879_3.3	148.94	25.6	416.4	426	212	61.6	19	12.4	11.4	11	10.2	9.2	10.4	10.2	11.2	11	11.2	11.4	12.8	11.6	3.4	1	287.8	131.2	28.6	16.4	16.4	19.6	20.6	22	22	18.8	19.2	18.6	21.2	23.8	18.8	18.8	27.2	16.8	8.6	1
7880_V_myu_1_10_3_crop	5	26	c21_Vulpia_myuros_1_7880_3.3	589.53	26.6	436.6	534.6	369.6	149.8	50.2	14.6	7.2	6.6	7	7.8	6.8	6.6	6.6	7	7.4	9.4	8.6	14.2	5.6	1	403.8	392.2	190	54.8	19.6	11.6	13.4	22	15	15.4	18.2	15	15.2	10.8	11.6	10.6	12.2	9.4	2.8	1
7880_V_myu_1_11_3_crop	5	26	c21_Vulpia_myuros_1_7880_3.3	435.6	26.4	398	405.4	196.8	61	17.8	10.4	9.8	10	10	9	9.2	8.6	9	8.8	9.6	9.4	9.6	9.4	2.6	1	377.4	336.4	125	34.6	13.4	11.6	14.2	15.4	14.6	14.8	12.6	11.6	10.8	11.2	13.2	12	12	11.8	5.8	1
7880_V_myu_1_12_3_crop	5	26	c21_Vulpia_myuros_1_7880_3.3	413.14	31.2	271	132.4	36.6	16.8	17.8	16.6	14.6	16.4	14.8	13.2	12.8	10.8	10.6	10.6	10.8	10.8	11	7.4	2.8	1	403.4	428	233.4	74.2	19	10.2	11.8	14.4	14.2	16.4	19.2	23.8	18.6	16.8	18.8	15	15.4	10.6	2.2	1
7880_V_myu_1_1_3_crop	5	26	c21_Vulpia_myuros_1_7880_3.3	1000.3	33	439.4	515	362	185	81.8	29.6	14.2	8.8	7.8	7.2	7.4	7.6	7.8	9.2	8.6	8.2	8.6	10.6	5	1	402.8	435.8	240.8	94.6	34.6	14.8	14.8	14.2	12.6	12.4	13.6	12.6	11.4	10.4	12.2	10.6	13.4	13.6	4.6	1
7880_V_myu_1_2_3_crop	5	26	c21_Vulpia_myuros_1_7880_3.3	430.83	25	416.8	439.2	254.2	81.8	27	10	8	7.4	7.4	7.2	8.6	9.6	7.8	8	7.6	7	9.6	11.6	6	1	430.6	466.6	287.4	104.6	35.2	13.2	11	11.6	10.4	10.8	12.2	9.2	10.8	10.6	12.4	11.6	13.6	15	6.2	1
7880_V_myu_1_3_3_crop	5	26	c21_Vulpia_myuros_1_7880_3.3	246.72	56.8	228.4	92.4	29.2	18.6	17.4	17.8	19.2	17.8	17	20	14.8	15.4	13.6	14	14.4	15.4	21.6	12.8	8	1	354.2	301	110	34.2	14.4	14.2	14.4	16.4	16	16	15.6	21.4	17	22.6	17	17.4	22.6	13.6	7.6	1
7880_V_myu_1_4_3_crop	5	26	c21_Vulpia_myuros_1_7880_3.3	516.54	31	323	212.4	49.4	15.2	14	16	16.6	19.2	20	15.8	15.4	14	14.2	17.4	14.8	13.4	14.2	8.2	3.8	1	434	527	370.6	148.6	45.2	12	9.2	10.6	9.4	10.8	11.8	13	14	15	18.8	18.8	16.4	12	4	1
7880_V_myu_1_5_3_crop	5	26	c21_Vulpia_myuros_1_7880_3.3	315.56	33	403	409.8	219.2	77	21.8	13	9.6	11.2	11.4	10.4	9.6	7.4	8	8	10.2	9.6	11.8	11.4	3.4	1	420.8	540	404.8	178.4	55.8	15.4	8.8	11.6	12.2	11.8	12.4	12.4	10.8	11.8	11.8	10.4	11.2	13.2	3.8	1
7880_V_myu_1_6_3_crop	5	26	c21_Vulpia_myuros_1_7880_3.3	683.51	28.2	395.4	414	218	66.4	20.8	12.2	11.4	12.2	10.6	9.8	10.2	10.6	11.2	9.4	9.2	8.8	9.8	10.2	3.2	1	377.6	359.2	157.4	45.2	18.4	13.2	16.2	17	16.6	16.2	14.4	14.8	13.6	14.2	16.6	14.6	13.2	10.2	3.6	1
7880_V_myu_1_7_3_crop	5	26	c21_Vulpia_myuros_1_7880_3.3	800.95	25.8	337.2	262	77.6	21.4	15.6	15.8	15.2	13.4	10.6	9.8	10.4	10.2	9.8	10	10.6	10.4	10.2	9.2	2.6	1	425.2	457	258.4	88.2	22.4	11.6	11.6	14	17	13.2	12.6	12.8	15.8	12.8	13	12.4	12.8	10.6	3.2	1
7880_V_myu_1_8_3_crop	5	26	c21_Vulpia_myuros_1_7880_3.3	274.49	35	387.4	338.4	136	34	11.4	9	10.4	12.4	13.8	11	10.6	10	11	11.4	12.4	11.4	12.6	12	3	1	315	197	46	16.8	19.8	19.8	19.8	18.8	19.8	18.6	19.8	18.2	19.8	26	20.8	16.8	17.2	11.6	4.4	1
9055_P_hor_1_10_3_crop	5	27	c22_Poa_horridula_1_9055_3.3	449.84	70	20.8	24	33	34.8	36.8	40.4	40	40.8	37.2	35.6	31.8	34.2	31.2	29.6	28.4	32	21.8	6.6	3.6	1	341.6	224	57.4	16.8	11.4	10.8	12.4	14.4	17.2	20.2	23.2	20.2	27.6	26.8	22.8	29.4	33.4	22.6	7	1
9055_P_hor_1_11_3_crop	5	27	c22_Poa_horridula_1_9055_3.3	94.277	44.2	259.4	90.6	15.8	15.2	19.4	24.2	19.8	19.2	20.8	22.2	23.4	20.2	18.4	17.2	14.8	15.8	19	11.2	4.2	1	252.4	135.6	38.8	18.2	13.2	15	15.6	18.4	17.8	16	16.6	18.6	18.4	17.2	17.6	21	29.6	17.8	7.2	1
9055_P_hor_1_1_3_crop	5	27	c22_Poa_horridula_1_9055_3.3	190.82	79.8	17.4	28	45.6	53	56.2	55.6	60.8	58.8	53.8	54.8	50.8	42.2	39.4	42.2	40	37.2	23.2	6.6	6.2	1	406.2	399.2	183.4	53.6	17.4	9.4	10.4	10.2	13.8	18.4	16	20.6	20.4	28.4	28	28.4	30.6	23	8.2	1
9055_P_hor_1_2_3_crop	5	27	c22_Poa_horridula_1_9055_3.3	1198.7	80.8	20.6	36.4	40.4	51	48	59.6	59.4	58.2	57.8	53.6	58.2	50	42.6	39	46.4	40.4	23.2	6.6	4.6	1	227.6	62.8	19	15.2	16	12.8	14	14.8	17.2	22.2	24.6	28.2	27.4	30	27.8	29.6	33.6	21.2	6.6	1
9055_P_hor_1_3_3_crop	5	27	c22_Poa_horridula_1_9055_3.3	333.83	86.6	24.8	30.8	34.8	43.8	38.8	47.8	38.2	32	34.4	31	29.4	29.6	28.4	26.8	29.6	32.8	22.8	8.4	6.4	1	288.6	141	28.2	11.8	11.2	11.2	15.2	18.2	21.4	23.2	26.4	24.2	26.6	26.8	22.6	25.8	26.4	17.6	4	1
9055_P_hor_1_4_3_crop	5	27	c22_Poa_horridula_1_9055_3.3	1325.8	80.2	14	24.4	28.6	38	40.8	45.2	43.8	41	39	36	38.4	41.6	36.8	38.8	38.4	51.2	35.2	10	6.6	1	298.2	147	34	12.6	12.4	12.4	13.4	13.6	16.4	19.6	28	26.8	31.4	27.4	24.6	26.8	27.4	16	4.6	1
9055_P_hor_1_5_3_crop	5	27	c22_Poa_horridula_1_9055_3.3	284.03	66.2	18.8	24.4	37.2	28.8	37.4	38	38.8	34.6	29	27.8	27.2	27.8	28.6	27.8	31.4	42.4	24.4	10	5.8	1	320.4	200	59.8	15	10.2	12.4	12.4	13	19.2	14.4	16.2	26.4	26.4	22.4	22	20.2	25	15.4	3	1
9055_P_hor_1_6_3_crop	5	27	c22_Poa_horridula_1_9055_3.3	1807.8	60.4	20	21.8	33.4	35.2	37.2	46.4	41.8	44.2	46.6	38	38.4	33.8	29	28.6	28.8	33.6	20.6	7.4	6.2	1	345.4	219.4	57.6	15.6	10.8	12.2	15.2	13.8	19.2	20.6	27.4	25	30.8	35.6	27.8	24	23.6	13.4	4.4	1
9055_P_hor_1_7_3_crop	5	27	c22_Poa_horridula_1_9055_3.3	490.08	75.4	27.4	29	33.4	39.4	33	38	32	30.4	36.4	29	25.6	23.4	22.4	23	27.4	35.4	25	10.8	8.8	1	416.2	455.6	244.4	63.4	14.6	6.8	8.8	10	13.8	13.4	13.8	15.6	21.2	18.2	19.8	16	15.2	12.6	3.2	1
9055_P_hor_1_8_3_crop	5	27	c22_Poa_horridula_1_9055_3.3	161.11	51.6	175.8	32.2	19.8	16.6	18.6	18.2	22	20.2	23.8	22.2	26.2	24.4	24.2	22.2	20.6	21.6	24.6	17.2	3.6	1	141.4	40.6	19.8	20.2	22	23.2	23.4	21.4	22.4	23.2	21.8	22.6	26.6	26.2	27.2	41	31.8	18.2	8.6	1
9055_P_hor_1_9_3_crop	5	27	c22_Poa_horridula_1_9055_3.3	382.55	59.6	105	16.8	20.4	21.8	23.4	31.4	36	35.8	31	27.2	27.2	29.6	26.2	22.8	22.4	21.8	23.6	10.4	6.6	1	304	160.2	35.4	14.4	13	14	16	15.2	17.6	17	20.6	24.4	28.2	33.6	27.2	32	35.6	19.2	8.6	1
7772_P_tra_1_10_3_crop	5	28	c23_Poa_trachyphylla_1_7772_3.3	975.26	54.4	39.6	22.2	26	29.4	31	31.8	33	29.2	29.4	28.8	29.8	29.6	29.4	25.2	27	24	21.8	10	5.2	1	353	312.4	143.6	43.2	16.2	12.2	15	18	19.8	21.6	19.2	20.6	18.2	16.2	15.2	16	18.2	12.8	4.4	1
7772_P_tra_1_11_3_crop	5	28	c23_Poa_trachyphylla_1_7772_3.3	70.181	64	21.2	23.6	32	37.2	35.4	35.4	33	29.4	34.2	31.4	29	31.4	33	31.2	25.6	33.8	20.4	10	6.2	1	294.2	194.6	88.8	28.2	16	16	16.8	21.6	20.6	24	23.6	28	25.4	23.4	24.8	27.6	26.6	15.6	8.6	1
7772_P_tra_1_1_3_crop	5	28	c23_Poa_trachyphylla_1_7772_3.3	1187.8	43	177.6	40.2	22	23	25.6	23.4	24.2	23.8	24.8	21.8	21.8	19.2	19.2	18.2	17	17.8	22.2	11.6	4	1	302.6	160.6	34.8	11.6	14.6	20	20.4	23.6	21	23.6	21.2	22.4	23	23.6	23.4	24.6	30	20	6.2	1
7772_P_tra_1_2_3_crop	5	28	c23_Poa_trachyphylla_1_7772_3.3	109.79	41.6	189.4	44.6	19.8	23	25.6	25.4	20.6	20.6	20.6	21.2	21.8	19.2	19	17.8	15.2	17.2	19.8	12.2	3.2	1	327.2	227	80.2	22.4	16.8	16.6	17.2	16	15.8	18.4	20	21.8	19.6	19	20.4	21	22.2	14.8	7.8	1
7772_P_tra_1_3_3_crop	5	28	c23_Poa_trachyphylla_1_7772_3.3	307.99	34.6	350.2	288	121.8	39.2	16.4	13.6	17.2	14.2	12.4	13.2	13	13.6	12.8	13.2	12.8	11.6	16.4	14	5.2	1	270.4	136.4	53.8	23.8	16.6	22.4	17.4	19.8	19.8	20.4	21.6	20.8	23	22.2	22.4	23.4	24.4	18.6	8	1
7772_P_tra_1_4_3_crop	5	28	c23_Poa_trachyphylla_1_7772_3.3	478.9	52	52.6	25.8	30	32.4	32.4	30.4	32	31	26.4	23.8	22.4	23.4	24.2	21.2	23.4	26.8	19.8	9.2	4.4	1	417.8	420	214	52.6	11	6.2	7.4	11	14.4	17.2	17.4	23.4	24.6	26.4	25.4	21.6	17.6	12.8	1.8	1
7772_P_tra_1_5_3_crop	5	28	c23_Poa_trachyphylla_1_7772_3.3	210.59	43.6	234.6	95.8	20.4	16.2	19.8	22.4	19.6	20	19.6	18.2	17.4	17.2	19	19	17.8	17.8	20.6	15	3.8	1	175.2	60.4	20.8	16.8	19.8	17.2	19	22.8	20	21.2	24.4	24.2	22.4	22.4	22.6	25.6	29.2	16.6	7	1
7772_P_tra_1_6_3_crop	5	28	c23_Poa_trachyphylla_1_7772_3.3	87.001	63	91	32.2	28	27.2	26.2	25.2	26.4	24.6	23.2	25	22	21.6	19.8	18.8	21.6	24.8	24	11.4	5.6	1	331	266.4	110.8	34	14.8	15.6	18	18.2	18	17.4	19.2	19.4	17.2	19.2	19.8	20.4	24.2	15.2	8.8	1
7772_P_tra_1_7_3_crop	5	28	c23_Poa_trachyphylla_1_7772_3.3	230.46	36.8	316.6	149.6	30.6	13.2	15.6	17.8	14.4	20	17.2	15.6	14.2	16	15.6	17	15.6	16.8	16.8	13.4	2.2	1	128.4	20.2	15.2	20	24.6	24.6	26	27.2	29.2	30.2	28.8	26.4	29	29.6	28.8	41.8	32	13.4	5.4	1
7772_P_tra_1_9_3_crop	5	28	c23_Poa_trachyphylla_1_7772_3.3	141.15	29.6	319.2	186.8	74	30.4	19.6	15.4	16.2	15.2	15.8	14.8	15.4	16.4	17.2	14	15.8	15.2	16.4	13.4	2.6	1	273.4	126.2	29.8	20.4	17.6	19.8	18.4	16	14.4	16.8	20.8	19.6	16.4	17.6	16.2	20.6	27.8	19	8.2	1
9763_C_int_1_11_3_crop	5	29	c24_Calamagrostis_intermedia_1_9763_3.3	134.26	29.6	412.8	458.8	265.8	88.2	19.4	10.2	9.8	10.2	10.6	10.6	9	9.2	9.6	10.8	10.2	10.4	11.6	12	3.6	1	225.6	58.6	16	15.6	23.6	20.4	18.2	20	20.6	21.4	23.4	19	19.8	21	17.8	19.8	28.4	17	7	1
9763_C_int_1_12_3_crop	5	29	c24_Calamagrostis_intermedia_1_9763_3.3	48.34	53.2	260.8	132.2	36.4	18.6	18	15	13.6	15.8	16	15	15.2	14.4	13.6	13.6	14.6	15.6	16.2	10.4	3.8	1	268.6	207.6	132.6	62.6	33.4	20.4	18.4	18.2	19.8	25	21.2	21.6	23	21.8	22.2	33.4	24.8	13.6	8.6	1
9763_C_int_1_1_3_crop	5	29	c24_Calamagrostis_intermedia_1_9763_3.3	312.51	36.4	276	119.8	26.2	18	18.8	19.4	14.6	14.8	15.2	14	13.6	14.4	13.6	13.8	14.4	14	14.6	10	2.6	1	250.8	82.8	20	16.2	23.4	24	23.4	22.6	21.2	20.2	19.2	18.8	19.6	20.2	18.8	18.4	24.2	15.4	5	1
9763_C_int_1_3_3_crop	5	29	c24_Calamagrostis_intermedia_1_9763_3.3	182.93	35.6	418.6	469.4	281.2	97.2	23.2	9.2	9.8	11.4	10.8	11.4	12.4	11.4	11.4	11.6	12.6	12.8	13.4	15.8	4.2	1	216.8	101	29	24.8	21.4	20.4	20.4	19.8	16.4	15.6	13.8	15.6	13.6	12.6	13	16.8	24.2	13.6	11.2	1
9763_C_int_1_4_3_crop	5	29	c24_Calamagrostis_intermedia_1_9763_3.3	177.68	32.4	350.8	257.4	99.4	30.4	14	14.8	14.8	14.2	13.2	14.2	13.8	15.2	17.2	14.8	15.6	14.4	13.8	10	2.8	1	306.8	174.2	54.2	22.6	15.8	14.2	16	17.2	15.6	19	19	22.6	17.2	16	13.8	15.4	24.8	15.8	7.4	1
9763_C_int_1_5_3_crop	5	29	c24_Calamagrostis_intermedia_1_9763_3.3	139.54	44.8	358.8	365.4	191	67.4	25.8	12.4	12.2	12.2	10.6	10.8	11	12.2	13	11.6	12.2	13.4	16.2	16.2	6.8	1	172.2	61.6	21.4	17.6	22.8	19.6	22.6	21.2	22.8	21.2	24.6	28	29.6	29.4	29.4	38.8	29.6	12.4	9.2	1
9763_C_int_1_6_3_crop	5	29	c24_Calamagrostis_intermedia_1_9763_3.3	236.25	42.6	217.8	90.8	23.2	15.4	16.8	18.4	17.8	18	21.2	18.2	19.8	19	18.2	19.8	18.4	20	21.6	11.6	2.8	1	162	85.6	37.2	17.6	21.4	21.6	25.6	22.8	24.8	25.6	22	19.8	26.2	25	23	21.4	24	13	3.6	1
9763_C_int_1_7_3_crop	5	29	c24_Calamagrostis_intermedia_1_9763_3.3	161.97	28	394.6	423.8	280	134.2	45.6	17.6	7.6	10.6	10.2	10.4	10.4	10	10.2	9.2	9	10	10.2	10.2	4.8	1	223.2	87.6	23.6	16.2	20.8	19.8	21	19	18	18.2	20.8	19	19	20.4	20.8	19.2	23.4	13	8.8	1
9763_C_int_1_9_3_crop	5	29	c24_Calamagrostis_intermedia_1_9763_3.3	46.82	41.6	346.6	257.4	83.4	23.2	13.2	14.4	10.8	12	11	10.6	10	11	11.6	11.8	13.2	12.2	12.2	11.4	2.8	1	340.6	218.2	63.4	18.6	12	11.8	17.6	19.6	19.8	18.2	18.8	16.6	17.8	21	19.4	21.2	30.6	20	9.6	1
8659_A_rec_1_10_3_crop	6	30	a7_Aristida_recurvata_1_8659_3.3	183.28	20.8	448.2	583.8	494.6	265.6	93	32.6	11.8	6.4	6.4	6.8	7	7.4	7.6	8.6	9	10.6	10.2	14.4	7.4	1	368.6	313	125.4	35.8	15.2	10.2	9.4	10.2	9.4	9.4	10.4	11.2	10.6	11.8	11.4	10.8	17	13.2	8.2	1
8659_A_rec_1_14_3_crop	6	30	a7_Aristida_recurvata_1_8659_3.3	149.19	33	391.4	405.8	192.6	59.2	18.8	10.6	10.6	9.8	10	11.8	11.6	11	12.2	11.6	14.2	13.8	15.2	15.6	4.8	1	89	21.8	21.4	23.8	22.6	23.2	22.6	24.2	27.2	28.2	24.8	25.6	30.6	27.6	31	48.2	28.6	13.4	10.2	1
8659_A_rec_1_15_3_crop	6	30	a7_Aristida_recurvata_1_8659_3.3	43.195	29.6	453.6	625.8	596	397.2	196.4	90.8	31.6	13.4	10.6	6.8	7.2	6.8	6.6	7.2	7.2	8.8	8.8	9.6	6.4	1	238	128.8	35.6	14.8	17.2	18.8	18.4	22.4	23	31.2	26.2	31	32.2	64.6	45.6	41.2	43.4	28.2	8.6	1
8659_A_rec_1_1_3_crop	6	30	a7_Aristida_recurvata_1_8659_3.3	668.71	25.4	428	479.6	290.4	90.2	25.8	9.2	10.2	13.8	11	10	10.6	10.2	10.4	10	9.4	9.4	11.2	13.6	4	1	269.4	108.6	23	16.4	15.4	15.8	15.4	13.6	15.2	13	14.6	15	14.6	16.4	15.8	18.6	23.2	15	4	1
8659_A_rec_1_2_3_crop	6	30	a7_Aristida_recurvata_1_8659_3.3	192.17	24.8	435.8	535.6	389.2	201.4	78.4	25.4	13	9.2	8.8	10	9.8	11.2	10.8	11	11.6	13.4	14.6	14.4	4.8	1	274.6	122.6	32.2	18	16.6	14	16.2	16.6	14	11.6	12	17.4	16.8	14.6	13.6	16.6	29	14.8	8.8	1
8659_A_rec_1_3_3_crop	6	30	a7_Aristida_recurvata_1_8659_3.3	712.2	30	394.8	421.6	272.6	143	65.6	28.8	15.6	11	9.4	10.8	11	10.4	11.8	12.8	11.8	11.2	12.2	13	4.4	1	326.8	186	46.8	16.6	17.6	17.6	16	13.6	13.2	14.8	15	14.8	13.6	16.6	14.8	17	19.6	12.8	7.8	1
8659_A_rec_1_4_3_crop	6	30	a7_Aristida_recurvata_1_8659_3.3	686.52	28.8	385.4	347.4	127	33.4	13.4	12.2	10.8	11.2	13.2	14.6	11.2	10.2	11.2	11.2	12.6	12.4	12.4	12.2	2.6	1	232	55.4	14.4	19.2	23.8	21.4	18.4	17.8	19.8	18.8	22.6	19.6	21.6	17	13.2	16.6	22.4	14.2	5.8	1
8659_A_rec_1_5_3_crop	6	30	a7_Aristida_recurvata_1_8659_3.3	655.81	29	339	209.4	62.6	18	16.8	15.2	15.4	15.2	14.4	11.4	12.6	12.2	11.8	12.6	13.4	13.6	14.4	12	2.4	1	376.8	364	191.2	62	17.6	15	17.6	17.4	19	18.2	16.6	16.8	15.6	13.6	15.6	13.8	12	9.4	4	1
8659_A_rec_1_6_3_crop	6	30	a7_Aristida_recurvata_1_8659_3.3	1117.3	33.4	308.2	197.2	63.4	20.6	14.6	11.6	15.6	17	15.2	12.8	12.2	12.4	12.4	13.4	13.2	13.2	13.4	9.6	1.8	1	164.4	25.2	20.4	21.8	21.4	21.2	22.6	23.6	18.2	16.4	21.6	19.4	21.4	19.8	19	16.8	18.8	10	3.8	1
8659_A_rec_1_7_3_crop	6	30	a7_Aristida_recurvata_1_8659_3.3	429.73	22.6	440.6	558.4	402.4	187.8	58.8	16.4	9.6	8.6	8.4	8.6	8	8.6	9.4	10	10.2	10.6	10.6	12.4	5	1	324.8	198.8	49.4	17	14.2	13.6	12.6	12.6	14.2	12.8	12.4	13.6	13.6	15.8	15.2	17.4	23.6	17	9.8	1
8659_A_rec_1_8_3_crop	6	30	a7_Aristida_recurvata_1_8659_3.3	364.33	23.6	419.2	497.8	335.2	122.4	36.2	13	11	9.2	9.2	12	10.2	12	11.6	11.2	11.2	11.6	11.4	12.4	3	1	273	108	20.2	18	15.6	16.6	17.4	14.2	13.6	17.4	16.2	17	19.4	21.8	19.4	20.2	27.2	17	6.4	1
8659_A_rec_1_9_3_crop	6	30	a7_Aristida_recurvata_1_8659_3.3	110.45	23.6	462.6	644.4	607.4	433.6	248.6	108.8	44.4	17.4	8.8	5.6	6	7	7	7	7	7.4	7.6	9.2	4	1	303.4	165.2	33	13.2	12	13	14	16.4	19.6	18.6	21.2	20	19.6	21	20.8	26.4	28	16	9.4	1
9416_A_lon_1_10_3_crop	6	31	d1_Aristida_longifolia_9416_3.3	661.87	28	379.2	336.4	133.4	35.4	14.4	12.4	10	11	11	10	9.8	9.2	9.8	10	12	11.2	11.4	11.4	3	1	359	269.2	87.4	19.2	11.2	13	14.4	15	17.2	17	17	19.6	17	18.6	18	19	20.8	16.8	4.2	1
9416_A_lon_1_11_3_crop	6	31	d1_Aristida_longifolia_9416_3.3	134.91	34.2	380.8	348.6	180.4	63.8	23.2	12.4	8.2	9.4	10.2	9.4	10.6	9.8	9.4	11	11.4	11.2	11.6	12.8	4.6	1	286.2	133.2	27.2	13.4	14.4	20.6	23	20	21.2	22.8	23.4	21.6	22	22.4	21.4	20.6	25.6	17.2	6.8	1
9416_A_lon_1_12_3_crop	6	31	d1_Aristida_longifolia_9416_3.3	39.655	37.6	394.6	392.8	179.4	51.2	15.2	10.4	12	10.4	11.8	10.6	11.6	11.4	12.8	13.4	13	12.6	13.4	12.6	2.6	1	271	128.2	44.6	21.4	18.2	19	19.8	21.6	19.6	21.6	19.6	18.6	22.2	22	20.6	21.4	21	10.8	7.4	1
9416_A_lon_1_1_3_crop	6	31	d1_Aristida_longifolia_9416_3.3	30.976	51.8	435	571	458.8	242.8	94.4	30.4	9.6	5.8	5.6	5.8	5.8	6.6	6.6	8.2	9.2	10	9.8	14.4	6.4	1	274.4	109.4	22.4	14.8	14.4	13.4	15.6	19.6	18.4	20.6	21.8	19.4	22	23.4	27.4	44	35.6	16.8	13.8	1
9416_A_lon_1_2_3_crop	6	31	d1_Aristida_longifolia_9416_3.3	116.62	37.2	412.4	472	311.8	119	38.2	15.6	11.4	10.6	10.6	9.4	9.2	9.8	10	10.8	11.4	11.8	12	11.8	2.6	1	340.4	206.2	47.2	14	13.2	18	18.4	16.2	16.6	20.2	19.8	16.2	14.8	14.6	12.2	13.2	17.2	8.4	4.4	1
9416_A_lon_1_3_3_crop	6	31	d1_Aristida_longifolia_9416_3.3	238.95	29.2	429.2	510.2	346.8	136.4	44.2	14.8	8.4	8.8	9.4	10.4	9.2	10.8	11.4	10	10.4	10.2	12.4	13	3.4	1	348.8	232.4	58.4	15.2	14	15.8	17.4	15.8	23	23.6	19	16.8	15.8	17.4	17	24.4	26.2	16	7.8	1
9416_A_lon_1_4_3_crop	6	31	d1_Aristida_longifolia_9416_3.3	72.177	46.2	438	530.2	400.8	220.4	93.6	31.2	15.6	10	9.2	8.4	10	11.4	10.6	12.4	14.2	13.8	14	12.6	5.4	1	96.6	34.8	19	25.4	25.6	24.6	23.6	28.8	32	27.2	26.6	30.2	33.6	29.8	29.6	51	31	12.4	12.4	1
9416_A_lon_1_5_3_crop	6	31	d1_Aristida_longifolia_9416_3.3	480	29.6	372.8	321	152	49.6	16.4	13.8	15.2	18	17.2	16	13.2	15.4	13.2	13.8	13	11.4	12.4	11.2	2.2	1	195.4	35.2	15.4	17	21.4	19.6	18.4	21.2	20.2	21	19.6	18.6	20.6	20.2	18.4	20.4	27.4	15.6	6.2	1
9416_A_lon_1_6_3_crop	6	31	d1_Aristida_longifolia_9416_3.3	243.41	31.2	390.2	381.8	195	71.2	28.8	16.4	12.6	12.6	12.2	12.4	11.2	11.2	11.4	11	12.4	13.2	13	12	2.8	1	312	158	38	13.8	16.8	15	15.4	14	17	15.2	14.8	15.4	17.4	14.8	14.6	16.2	22.6	14.2	7.8	1
9416_A_lon_1_7_3_crop	6	31	d1_Aristida_longifolia_9416_3.3	37.15	64.2	372.4	326.2	130.4	37.2	12	9.2	9.6	10.8	11.8	11.6	11.8	15	11.6	11	14.2	12.4	17	12.2	4.2	1	211.6	30.8	14.2	18.8	23.4	22	20.6	29.8	22.6	22.4	18.8	19	22.2	17.4	21.8	48	25.6	8.4	13.2	1
9416_A_lon_1_8_3_crop	6	31	d1_Aristida_longifolia_9416_3.3	273.74	39	299.2	157.4	43.2	19	17.8	16.8	13.6	14.8	14.6	14.8	14	17.8	16.6	16.6	17	18.8	21	14.6	5.2	1	285	107.8	19.8	17.8	17.2	17.4	18.6	18.8	20.6	18.4	20.6	20.8	21.6	24	21	20.4	24.8	14.2	5.8	1
9416_A_lon_1_9_3_crop	6	31	d1_Aristida_longifolia_9416_3.3	325.09	45.4	350	266	85.6	25	13.6	12.8	11.2	12.6	14.6	14.4	11.2	13.2	13.2	15	15	13.8	16.2	14	7	1	362	276.8	98.4	29.2	11.6	15	16.8	15	20.2	20.4	23.4	17.4	18.4	20.6	18.8	19	27.8	17.2	8.8	1
9772_E_col_1_10_3_crop	7	32	Echinochloa_ colonum(colona)_1_9772_3.3	1206	46.4	276	102.2	18.6	9.8	13.6	19	20	19	21	19.6	18.2	16	17.6	22	20.4	21.8	24	13.8	5	1	403	404.4	188.2	54	14.2	8.2	10	13	12.8	18.8	16.4	14.8	15.4	16.6	15.6	13.2	12.2	8.8	4.4	1
9772_E_col_1_11_3_crop	7	32	Echinochloa_ colonum(colona)_1_9772_3.3	413.75	28	376	318.6	106	18.6	7.2	11.2	11.4	12.6	11.6	19.8	20.6	13.6	12.2	13.4	15	14.4	16	13	3.8	1	106.6	24.6	20.8	22.8	19.2	19.4	18.6	19	18.6	24.6	22.4	21.8	24.8	23	29.8	38.4	31	16.2	10.6	1
9772_E_col_1_12_3_crop	7	32	Echinochloa_ colonum(colona)_1_9772_3.3	215.53	30	453.2	525.6	372	198	81.2	28.2	12	10.4	10.4	10.4	11.4	10	12.4	10.8	11.8	12	12.6	15	5.4	1	200.2	102	34.4	20.4	20.4	22	21.6	18.8	17.6	23	21.6	20.8	24	24	21.6	40.6	39	20.2	11.2	1
9772_E_col_1_13_3_crop	7	32	Echinochloa_ colonum(colona)_1_9772_3.3	654	39.8	304.6	161	29	10.8	14	14.4	16.6	18.6	23.8	22.2	21.6	19.8	18.2	18.4	16.6	18	21.6	15.6	4.2	1	97.2	23.2	25.6	24.6	23.2	20.6	21.2	22.4	21.8	22.2	19.8	19.6	20.6	21.4	24.2	29.2	26.6	13.8	10	1
9772_E_col_1_14_3_crop	7	32	Echinochloa_ colonum(colona)_1_9772_3.3	432.87	55.2	112.8	25.8	20	21.4	24.6	21.6	21	21.6	22.6	22.6	20.6	20.6	21.8	21.4	24.4	29.2	28.2	13.6	6.2	1	322.8	205.6	78	24.8	15.4	15.8	17.4	17.8	15.6	17	18.4	19.6	17.4	18.4	17.8	18.2	21.6	13.2	7.6	1
9772_E_col_1_15_3_crop	7	32	Echinochloa_ colonum(colona)_1_9772_3.3	494.99	46.2	221.4	67.4	15.8	20	20	22.8	27.6	25.4	24	23.2	27.4	20.4	19.2	21.4	17.6	19.2	21.6	14	4.6	1	374.6	340.2	154.6	41.2	12.4	11.6	11	11.6	14.6	15.8	16.8	20.6	18.2	21.6	21.4	19	21.8	17.4	12.2	1
9772_E_col_1_1_3_crop	7	32	Echinochloa_ colonum(colona)_1_9772_3.3	1254.3	38.6	261.4	94.8	18.6	11.6	18.8	18.2	21.8	23	22.6	25.2	24.6	22.4	21	19.6	18	20	22.4	14.6	4	1	129.6	48	18.4	18.4	24.2	27.2	22	21.8	25.2	27.2	27.6	25.6	27.6	25.8	30.6	33	27	15.8	7	1
9772_E_col_1_2_3_crop	7	32	Echinochloa_ colonum(colona)_1_9772_3.3	1488.1	40.6	299.8	152.4	34.2	11.4	14.8	17.4	18.4	24	25.6	23.6	26	19.8	18	21.2	18.8	18.2	19	11.4	2.4	1	132	69.2	30.6	22.4	18.6	19.2	21.4	21	20.4	28.2	26.6	23.2	24.8	21.2	23.8	25	24.6	12.2	8.8	1
9772_E_col_1_3_3_crop	7	32	Echinochloa_ colonum(colona)_1_9772_3.3	850.87	51.8	269.2	155.2	34.6	13.8	17.8	19.8	25.2	27.8	29.2	30	31.6	31.2	29.4	26	23.2	24.2	23.6	14	5	1	198.2	132.8	97.6	49.8	26.8	22.8	26	23.6	23.2	26.4	26.8	26.6	26.4	26.6	29	57.2	39	16.8	12.6	1
9772_E_col_1_5_3_crop	7	32	Echinochloa_ colonum(colona)_1_9772_3.3	40.787	43.4	364.2	302.6	104.8	18.2	10	8.2	10	14.8	18.6	19.8	15.4	16.8	16.6	16.8	17	16.6	19.6	10.8	4	1	54.6	25.2	20.8	23.6	22	21.2	25.4	22	23	22.2	21	21.6	26.4	31	28.6	55.2	36	19.8	14.2	1
9772_E_col_1_6_3_crop	7	32	Echinochloa_ colonum(colona)_1_9772_3.3	606.3	55.6	127.8	38	22.6	25.8	25.2	31	29	28.6	30.4	30	27.8	24	22.8	24	23.6	28.6	23.6	10	6.4	1	378.4	363.6	157.2	43.6	12.2	9.6	11.2	12.6	14.8	17.2	15.8	20.6	25.8	26.8	26.4	23.6	19.2	14	4.4	1
9772_E_col_1_7_3_crop	7	32	Echinochloa_ colonum(colona)_1_9772_3.3	38.474	77	157.2	113	80.8	36.2	25.6	22.2	22.6	22.6	20.4	22.2	19.4	18.8	22.2	18.6	19.2	22	24.2	13.2	9	1	358.4	267.4	105.2	28.4	16.6	12.4	12.6	13.8	20	20.6	20.6	21.8	23.4	23.4	17.8	18	20	11.4	8	1
9772_E_col_1_8_3_crop	7	32	Echinochloa_ colonum(colona)_1_9772_3.3	31.488	21.2	416.2	433.8	245.2	77.4	18.8	8.2	9.8	14.2	15	14.8	13.2	11.2	10.8	9.4	9.8	8.6	9.8	8.6	2.8	1	286.4	106.4	17.8	13.4	15	13.6	13	12.6	14.6	14.2	15.4	16.8	20.2	22.4	23.2	34.4	42.8	23.4	11.8	1
9772_E_col_1_9_3_crop	7	32	Echinochloa_ colonum(colona)_1_9772_3.3	756.98	34.6	155	24.8	19.4	24.8	31.8	27.2	22	26.4	21.2	21.6	20.2	18.6	17	15.6	15.2	18.6	24.6	14	5.2	1	339.8	225.6	54.8	13.6	12.8	14	15.8	17.2	18	20.8	23.8	22.8	22.4	24	19.4	19.6	28	18.8	7.8	1
9387_P_rep_3_10_3_crop	7	33	a12_Paspalum_repens_3_9387_3.3	600.48	101.8	336.2	326	170.8	53	20.2	15	17	18.8	20.4	18.8	22.6	23.4	25.4	24.4	27.2	23.6	17.8	13.8	3.4	1	446	623.4	568	353.2	166.4	61.2	23.8	8.2	6.4	5.4	4	4.2	6.6	7.6	12.4	15	17	17.4	11.4	1
9387_P_rep_3_1_3_crop	7	33	a12_Paspalum_repens_3_9387_3.3	488.63	72.6	315	212.8	56.8	16.8	14.6	18.4	18	18.2	18.4	20.2	17.2	16.6	12.2	14.6	10.8	10.4	12.8	12.4	6.4	1	444.2	596	512.6	293	126.4	44.2	12.2	5.6	5.8	8.2	8.8	13.4	14.2	13.6	15	19.8	19.6	18	5	1
9387_P_rep_3_2_3_crop	7	33	a12_Paspalum_repens_3_9387_3.3	1709.5	49	49.4	26.8	31.8	30.2	29.8	27.8	27.6	22.6	21.4	21.8	21.2	22	18.6	20.2	18.8	17.6	19.6	9.4	4.8	1	420.4	474	284	105.8	24.6	9.6	8	11	15.6	20.6	23.2	18.2	17.2	19.2	21.2	17	16.4	13.8	3.6	1
9387_P_rep_3_3_3_crop	7	33	a12_Paspalum_repens_3_9387_3.3	1184.4	73	150.8	40.6	20	18	26.6	32.8	35.4	30	33	27.8	28.2	27.6	27.2	24.2	26	25.6	22	11.6	6.4	1	432.6	578.8	485.6	275.6	102.6	31.8	12.2	7	3.6	5.2	5	5.2	9.4	15.4	16.4	19.4	21.4	20.4	5.8	1
9387_P_rep_3_4_3_crop	7	33	a12_Paspalum_repens_3_9387_3.3	1065.1	47.4	251	85.8	25.2	17.4	17.6	20.2	20.4	19.2	19.2	17	15.2	15	13.2	13.2	13.2	12.8	15	7.4	2.8	1	456.4	577.4	441	204.2	70	16.6	7.6	5.2	8.2	10.6	15	18.6	17.6	15.8	17	13	13.8	10.6	3.4	1
9387_P_rep_3_5_3_crop	7	33	a12_Paspalum_repens_3_9387_3.3	357.49	49.4	271.6	96.8	22.2	19.4	18.8	18.8	18.2	14.2	14	12.4	12	14.4	12.8	12.8	13.2	14.2	16.8	10.6	4.2	1	421.6	484	299	99.8	28	13	10.8	14.8	15.6	11.6	12	12	12	10.8	12.6	11.2	12.6	10.6	2.8	1
9387_P_rep_3_6_3_crop	7	33	a12_Paspalum_repens_3_9387_3.3	1089	59.4	156.8	40.4	24.8	22.6	21.6	22.4	23.2	20.2	19.6	18.2	20.8	19	19.8	21.8	18.6	18.4	22.4	11.4	4.8	1	457.6	588.6	507	287.6	113.8	36.6	11.8	5.6	7.6	7.8	8.8	9.8	11.6	16.4	17.4	15.8	18.2	17.8	6.4	1
9387_P_rep_3_7_3_crop	7	33	a12_Paspalum_repens_3_9387_3.3	672.2	59.8	258.2	101.6	19.4	16.4	21.6	26.2	26.4	24.4	23.8	23	24	24	22	19.8	17.2	17.6	21.4	12.8	7.2	1	480.4	685	640	439.4	215.6	69.6	22	6.6	4.8	5.8	6	7.8	10.2	12	13.2	14.6	9.8	20.8	11.6	1
9387_P_rep_3_8_3_crop	7	33	a12_Paspalum_repens_3_9387_3.3	1365.8	51.4	87.6	26.2	27.6	29.2	26.2	23.4	20.6	19.2	19.4	18.2	18	16.2	17.2	18	16.2	15.4	19.2	10.6	4.8	1	448.2	575.6	450.2	230.4	78.4	18.2	7.4	6	7.2	10.2	13.8	15	17.8	12.4	12.4	12.4	14.4	14	5.2	1
9387_P_rep_3_9_3_crop	7	33	a12_Paspalum_repens_3_9387_3.3	485.35	45.4	286.8	171.6	61.2	24.4	19.8	17	17.4	15.6	16.6	16.2	16.6	16.4	15.2	15.4	15.4	15.8	18.4	13	5	1	377.8	367.6	154.8	41.6	13.6	11.6	13.6	17.4	19.6	15	15.2	15.6	15	13.2	11.4	10.4	12.8	11.2	4	1
8693_E_pol_1_10_3_crop	7	34	b10_Echinochloa_polystachya_1_8693_3.3	42.564	32.2	444.6	578.4	476.8	290	125.2	50.8	18.6	9	7.6	7.2	6.6	7.2	7.4	9.8	10.8	11.8	16.8	19	8.8	1	360.6	268	82.2	19	13.2	12.4	12.6	10.2	12.8	12.8	13.2	16.4	16	17.6	14.4	17.2	27.4	21.6	12.8	1
8693_E_pol_1_11_3_crop	7	34	b10_Echinochloa_polystachya_1_8693_3.3	34.592	25.8	386.4	423.8	301.2	141.4	58.4	19.8	15	9.4	10.2	10.6	12.2	11.8	10.8	11.2	10.4	11.2	12.2	12	6.6	1	242.2	89.4	21.4	18.2	16.2	20.8	22.2	22	22.8	22.8	20.6	19.2	24.8	21.6	19.6	34.2	27.2	12.8	8	1
8693_E_pol_1_12_3_crop	7	34	b10_Echinochloa_polystachya_1_8693_3.3	47.25	26.8	458	615.4	518.2	306.6	115.4	42.8	14.8	8.4	8	8.6	9	9.4	9.2	10.2	10.4	11.6	11.4	11	6.4	1	351	273.2	108.4	28.4	13.4	12.4	11.6	11.4	10.4	11.2	12.2	15.6	15.4	15.4	13	14.2	20	14.6	9.6	1
8693_E_pol_1_13_3_crop	7	34	b10_Echinochloa_polystachya_1_8693_3.3	54.266	49	395.6	381.6	162.8	41.6	13.6	8.8	11.2	10.2	10.6	9.6	10.2	11	12.8	13	15	13.8	17.6	17.6	8.2	1	306.8	173.2	47.6	16.2	13.6	16.4	20.2	22.2	23.2	23	22	19.8	22.6	20.4	21.8	26.2	27.2	13.4	8.4	1
8693_E_pol_1_14_3_crop	7	34	b10_Echinochloa_polystachya_1_8693_3.3	45.155	36.2	447	571.2	457.4	222.4	72.2	22.8	10.6	9.2	8.6	9.2	10.6	10.4	10.8	10.4	10.6	13.6	12.2	12.8	5	1	287.6	159.4	39	18.4	16.8	17	17	17	15	18.2	17.8	19.4	24.2	21.2	25.6	38.2	37	19.8	10.4	1
8693_E_pol_1_1_3_crop	7	34	b10_Echinochloa_polystachya_1_8693_3.3	45.505	39.6	398.8	396.8	193.8	55.6	18.2	9.8	9.4	12.6	13.4	10.4	9.8	9.6	12	11.4	10.8	11.4	18.8	16.2	5.4	1	224.4	73.4	23.4	15.4	18	20.4	18.8	20.2	20.4	22.2	24	24.4	25.2	21.8	24.6	33.8	30.6	14.8	9.2	1
8693_E_pol_1_2_3_crop	7	34	b10_Echinochloa_polystachya_1_8693_3.3	310.78	37.8	427	519.8	375.8	165.4	55.2	17.6	7.8	9.4	8.2	7.2	7.6	7.6	8.2	8.4	8.6	9.6	9.8	9	2.4	1	274.4	132.4	30.6	14.2	14.8	18.4	18.4	16.6	15.8	13	15.8	13.4	16.2	20.8	18.2	24.6	36	22.4	10.2	1
8693_E_pol_1_3_3_crop	7	34	b10_Echinochloa_polystachya_1_8693_3.3	417.41	30.8	427.6	522.8	382.6	167.8	52.2	18	12.4	11	10	10	10.2	10.2	9.6	10	10.4	12	12.2	13.2	5.2	1	208.2	39.4	13.4	17.6	19.6	22.4	25.8	26.6	27.2	28.8	24.4	22.8	22.6	20	21	23.8	26	13.6	7.8	1
8693_E_pol_1_4_3_crop	7	34	b10_Echinochloa_polystachya_1_8693_3.3	80.427	43.2	402.8	398.4	185	58.4	18.2	10	10.8	10.4	11.2	10.4	9.6	9.2	11.8	12.2	13.2	11.2	12.6	15.4	5	1	361.6	301	113.8	29.2	13.4	13.2	12	15.4	15.2	16.6	16	17.2	15	15	11.8	13.4	27.4	14.6	7.6	1
8693_E_pol_1_5_3_crop	7	34	b10_Echinochloa_polystachya_1_8693_3.3	116.12	28	331.6	219.2	58.6	18.6	12.8	12.6	13.8	12.8	11.2	11	11	13.2	15.2	20.4	16.4	19.4	28.2	18.8	8.2	1	442.8	576.4	476.4	271.4	127.4	51.4	20.6	10.4	9	9	10.4	13.8	14.4	17.8	17.4	17.2	27	27.2	11	1
8693_E_pol_1_6_3_crop	7	34	b10_Echinochloa_polystachya_1_8693_3.3	181.47	23.8	417.6	476.2	328.4	153.2	49.2	17.8	10.6	9.6	10	11.2	10.6	12	11.2	12.8	11.6	11.2	14.6	14.4	6.2	1	358.4	290	94	23.4	12.4	11.8	12.4	13.6	15.6	17	14.6	14.4	12.4	11.4	12.6	14.2	19.4	13.4	6.8	1
8693_E_pol_1_7_3_crop	7	34	b10_Echinochloa_polystachya_1_8693_3.3	47.359	34.8	414.8	510.2	357	152	50.6	17.2	10.2	8.8	10	9	9.4	9.6	10	9.6	9.2	9	11.2	9.8	3.8	1	288.4	140.2	28.4	15	13.4	14	15.8	12.6	13	16.6	15	15.6	14.8	17.6	19.4	26.8	30.8	16.6	8.4	1
8693_E_pol_1_8_3_crop	7	34	b10_Echinochloa_polystachya_1_8693_3.3	52.591	36.4	435.2	512.4	344	168.4	66.6	28.4	14.2	10	10.4	10.6	10	9.8	11.2	10.4	11.2	11.4	11.8	12.8	5.6	1	303.6	174.4	46.2	12.8	14.2	12.4	12.6	12.8	13.4	15.2	14.2	14.2	13.8	14.4	14.6	18	27.2	15.8	9	1
8693_E_pol_1_9_3_crop	7	34	b10_Echinochloa_polystachya_1_8693_3.3	37.384	42.8	423.6	510.4	434	261.6	113.6	39.6	17	10.2	8	7.2	8.8	10.4	10.6	11.2	11.6	11.6	12.2	12.8	6	1	261	114.4	27	15.8	17.8	21.2	23	23	21.4	21	25.4	26	24.2	23.6	20.8	28	28	12.8	8.6	1
8664_T_spi_1_10_3_crop	7	35	b8_Trachypogon_spicatus_1_8664_3.3	461.9	33.4	335.2	196.8	57.4	19.8	14.4	12	13.2	15.6	13	14.4	14	14.8	13.2	15.4	17.8	15.8	13.4	9.4	2	1	354.8	251	68	15.6	13	17	22.6	20.4	18.6	20.4	19.4	17.2	18	15.8	15	19	31.6	19	7.6	1
8664_T_spi_1_1_3_crop	7	35	b8_Trachypogon_spicatus_1_8664_3.3	61.605	30.8	459	598	474.2	244	85	30.8	10	6.4	7.2	7.8	8.4	9	8	10	9	8.8	9.4	9	4	1	401	375	166.4	42	12.2	9	9.6	9.8	11.2	11.4	11	12.4	11.8	10.4	15.4	14.2	19.4	13	11.2	1
8664_T_spi_1_2_3_crop	7	35	b8_Trachypogon_spicatus_1_8664_3.3	93.734	24.2	465.4	629.8	544.6	362.8	194	90	34	15	10.8	8.2	9.2	10	9.6	10	8.2	9.2	9.6	9.6	4.4	1	220.6	120.8	37.8	17	19.4	17.2	16.6	22.4	23.4	20.6	22.8	25.6	26.4	24.2	24.4	29.4	35.2	19.4	10.2	1
8664_T_spi_1_3_3_crop	7	35	b8_Trachypogon_spicatus_1_8664_3.3	595.69	27.4	388.2	369.8	160.4	48.6	18.4	14.2	12	13.4	12.8	13.6	10.8	11.8	11.4	13.8	14.2	14.2	17.6	16	5.6	1	358.2	259.6	67	15.8	12.8	14.6	13	14	13.2	16.6	16.4	18.6	17	18.8	16.2	20.4	20.8	16	5.6	1
8664_T_spi_1_4_3_crop	7	35	b8_Trachypogon_spicatus_1_8664_3.3	192.45	40.6	382.8	324.4	182	72.8	27.8	20.8	14	13.4	10.6	9.6	10.4	10.2	10	10	10.6	10	11.4	10.6	3.2	1	327.4	254.4	76.2	18.6	11	13.4	15	11.8	12.4	12.4	11	14	14.8	16.2	16.2	18.6	27.8	16.4	9	1
8664_T_spi_1_5_3_crop	7	35	b8_Trachypogon_spicatus_1_8664_3.3	264.51	35	407.4	439.8	235.8	73.8	22	13	12	9.2	8.8	8.6	8.4	8	8.8	10.4	9.2	9.2	11.2	11.2	3.4	1	274.6	113.8	24.2	16.8	21.2	23.4	23.6	22.2	22.6	22.8	23.6	21	23	20	21.4	22.8	26.6	15	7.4	1
8664_T_spi_1_6_3_crop	7	35	b8_Trachypogon_spicatus_1_8664_3.3	83.514	49	335	211	49.4	17	16.4	13.6	16.6	15.6	13.2	15.2	16.4	17.8	15.6	14.8	17.2	16	19.6	13.2	5.6	1	305.8	174.2	47.2	15	12.8	15.2	17	19.2	18.4	21.8	22.4	22.4	27	21.2	20.2	35.6	29	14.6	8.8	1
8664_T_spi_1_7_3_crop	7	35	b8_Trachypogon_spicatus_1_8664_3.3	280.16	31.4	432	524.2	380.2	184.2	65.6	23.4	11	8.4	10.6	11.4	11.4	11	11	11.8	10.8	10.8	11.2	10.4	3.8	1	319.2	208	66.8	20.2	11.4	10.8	11.4	13	12	13.2	13.4	13.6	15.2	18.2	16.2	18.2	24.4	17	14	1
8664_T_spi_1_8_3_crop	7	35	b8_Trachypogon_spicatus_1_8664_3.3	1227.2	22.4	461.2	590	495.2	282.2	113.8	34.4	13	9.6	7.8	9.2	7.8	8.4	10.2	9.4	9.8	10	10.2	12.8	5.2	1	333.4	218.4	55.4	15.8	13	11.6	12.6	11.6	13	15.6	12.6	13.8	14	15.6	16.8	18.4	30.2	22.2	8.4	1
8664_T_spi_1_9_3_crop	7	35	b8_Trachypogon_spicatus_1_8664_3.3	114.25	27.6	441	562.4	468.8	290.6	132	49.6	17.6	10.6	8.2	9.4	8.4	9	10.4	11.2	10.2	11.6	17.4	14.8	6.8	1	224.6	62.2	15.8	15	21.6	17.8	27.4	25.2	28	26.8	28	42.8	35.8	41.4	37.4	58.4	39.2	14.6	7	1
9801_P_oly_1_11_3_crop	7	36	b9_Panicum_olyroides_1_9801_3.3	1309.9	25.6	394.2	385.8	179	48.6	17.4	11	9	9.2	10.2	9	9.2	8.2	9	10	10.2	9.8	10.8	9.6	3.2	1	440.4	514.8	340.4	129.6	36.4	11.8	9.8	8.8	9.8	10	10.8	9.8	11.6	10.8	10.8	10.8	11.8	15.4	5.2	1
9801_P_oly_1_13_3_crop	7	36	b9_Panicum_olyroides_1_9801_3.3	101.56	86	290	170.6	51.4	19.2	19.2	19.8	16.6	14.8	16.6	15.8	13.4	12.4	13.6	14	12.6	15.2	23.2	13.2	8.4	1	435.8	512.8	348.6	139.4	40	11.6	9.8	10.4	11	10.4	14	13.4	16.8	20.2	18.8	16.6	17	12.6	6	1
9801_P_oly_1_14_3_crop	7	36	b9_Panicum_olyroides_1_9801_3.3	806.75	48.4	314.2	182.2	54.2	18	16.2	14.6	14.2	14	13.2	13.8	14.6	13.4	12	15.6	14.6	14.4	26.2	14.4	9.8	1	430	530.6	389.4	188.4	63.4	20	7.6	8	10	13	15.2	16.4	16.4	15.4	19	14.8	14.6	14	7.2	1
9801_P_oly_1_15_3_crop	7	36	b9_Panicum_olyroides_1_9801_3.3	397.06	59.4	290.4	182.6	54.4	16.2	14	15.6	16.6	17	17.8	17.4	15	15	14.6	15.6	17.8	21.4	20.8	12.2	7.8	1	451.4	524.2	358.2	139	34	8.6	6.6	9.2	12	12.8	12.4	15.4	17.6	18.8	23.6	18.2	17.8	11.6	6	1
9801_P_oly_1_16_3_crop	7	36	b9_Panicum_olyroides_1_9801_3.3	338.71	45.4	325.4	215	52.2	19.2	15.6	15.2	15.2	10.2	11	10.8	12.4	10.8	9.6	10.2	11.4	12.2	17.8	14.4	6.4	1	436	544.6	404.2	177	53.4	17	10.2	10	11	15.2	19.2	16	16.6	17	17.4	15.6	19.2	16.6	4.8	1
9801_P_oly_1_17_3_crop	7	36	b9_Panicum_olyroides_1_9801_3.3	49.299	72	262	104.8	19.8	16	15.2	19.2	17	17.6	22.2	16.6	17.2	14.8	16.6	19	16.2	19.6	28	15.8	8.8	1	414.6	525.6	382.2	177.4	64.4	15.2	5.8	6.2	6.8	7.8	10.6	13.8	16.8	18.8	25.4	19	23.4	22.2	8.2	1
9801_P_oly_1_18_3_crop	7	36	b9_Panicum_olyroides_1_9801_3.3	70.676	96.2	312.6	265.2	96.8	28	14	17.4	19.4	18.6	15	18.4	17.2	17.8	16	16.8	15.4	19.2	21.2	13.8	10.8	1	441	564.8	438.4	246.2	99	39.6	14.2	7.6	8.8	11.6	13	17.6	14.2	15.6	16.6	14.6	13.2	12.6	4.6	1
9801_P_oly_1_19_3_crop	7	36	b9_Panicum_olyroides_1_9801_3.3	485.48	43.4	273	190.2	92.4	33.4	21.4	17.6	16.6	13	13.2	11.8	12.8	11.4	11.4	13.2	13.6	13.8	16.6	12.6	4.8	1	398.2	426.4	269.8	119.4	43	17.2	10.8	14.2	17.4	15.4	17.4	18.8	17.6	17.8	19.4	16.4	17.6	10.2	3	1
9801_P_oly_1_3_3_crop	7	36	b9_Panicum_olyroides_1_9801_3.3	906.55	24	373.8	338	137	37.8	17.6	13	13.2	12	10.8	10.6	12	11.4	13	11.6	12.6	11.6	10.4	10.4	3.6	1	389.4	356	175.2	51.8	16	11.2	13.4	12.6	15.2	17	14.8	14.4	14.4	13.2	14.6	12.6	15.8	13.8	6.6	1
9801_P_oly_1_4_3_crop	7	36	b9_Panicum_olyroides_1_9801_3.3	365.68	35.6	362.6	306.8	120	32.2	13.6	10.4	10.4	11.4	10.8	10.8	11.2	13.6	13.2	12.4	13.4	14.6	18.4	14.4	6.6	1	356.4	304	134	40.6	14	9.2	11.6	13.8	13.8	18.6	17	15	13.8	14.4	14.2	17	25.4	17.8	9.6	1
9801_P_oly_1_5_3_crop	7	36	b9_Panicum_olyroides_1_9801_3.3	20.473	84.6	392.6	419	217.2	60.2	21	11.4	10.8	9.8	12.4	11.6	11.6	10.2	12.4	12.2	18.2	16.6	28.2	20.6	12.2	1	266.6	104.4	21.8	13.6	15.2	12.8	13.8	16.6	18	22.2	27.6	34.6	29	34.4	67.2	63	37.6	46.2	4.2	1
9801_P_oly_1_6_3_crop	7	36	b9_Panicum_olyroides_1_9801_3.3	2437.4	32.2	272	119.8	27.8	18.2	18.4	19.2	17.4	18	15.6	14.4	14	15	13	15.2	13.6	13.4	15	10.4	4.4	1	347.6	274	103.8	28.4	13.2	12.6	14.2	12.6	13	13.8	14	14	16	17.8	15.4	13.6	14.2	9.6	1.8	1
9801_P_oly_1_7_3_crop	7	36	b9_Panicum_olyroides_1_9801_3.3	996.18	24	369	332.6	120.8	30.2	14.2	13.8	15	11.8	12.8	12	9.8	10.4	10.8	10.4	11	10.4	10	8.8	3.2	1	410.8	451.6	244.4	92	27.8	11.2	10.8	10.6	13.6	13	13.6	13.6	14.4	15	15.4	13.2	14.4	12	5.8	1
9801_P_oly_1_8_3_crop	7	36	b9_Panicum_olyroides_1_9801_3.3	410.63	28.4	412.2	452.4	277	111.4	29.4	10.2	8.6	11	11.2	11.4	11.2	13.4	14.4	11.6	11.2	11.4	13	11.8	3.8	1	239.2	68.6	16.2	14.4	17.4	18.4	17.2	19	19	19.6	20.8	18.2	16.8	18.6	17.2	17.2	22.8	12.4	5.6	1
9799_P_lax_3_10_3_crop	7	37	d10_Panicum_laxum_3_9799_3.3	783.16	30.6	312.6	169.2	39.2	18.2	17.6	12.8	15.4	13.6	15.6	13.4	14.4	16.4	16.4	20.2	19.8	18	20.4	13	4.8	1	298	136.6	21.4	12	13.8	16.4	19.2	18.4	23.6	19.4	24	19.8	19.2	21.6	18.2	18.2	24.2	14.2	8.2	1
9799_P_lax_3_11_3_crop	7	37	d10_Panicum_laxum_3_9799_3.3	424.53	35.6	259	136.2	39	17.8	20.8	22.2	21	16.4	19.6	19.4	21.4	18	16.2	17.8	17.8	18.4	22.2	14.4	5	1	275.4	105.2	26.6	15.4	15.6	17.2	17.2	13.8	18.6	15	18.4	18.2	23.4	25.4	17.6	18.6	26.4	16.2	7.2	1
9799_P_lax_3_1_3_crop	7	37	d10_Panicum_laxum_3_9799_3.3	452.06	60.8	127.4	24.8	19.2	23	26.4	25.8	31.4	28.2	28.4	28.4	29.2	26.6	29	25.8	26.2	30.2	23.4	11.8	3.8	1	235	153.8	41.8	18.6	16	18.2	20.8	19.8	23.8	21.4	19.8	30	27.6	28	25.4	35	35	21	10.4	1
9799_P_lax_3_2_3_crop	7	37	d10_Panicum_laxum_3_9799_3.3	528.35	33.8	238.8	84.6	23	21	22.4	22.6	19.8	18.4	19	15.2	15.6	16.8	16.6	17.8	16.4	18	25	18.2	6.8	1	130.6	28.6	17.6	18.6	20.8	21	28.8	27.2	25.8	31.8	21.2	24.8	27.8	21.8	25.8	33.8	27.8	17	6.4	1
9799_P_lax_3_3_3_crop	7	37	d10_Panicum_laxum_3_9799_3.3	1683.2	51.2	46.2	16.6	24.4	29.2	33.4	33.2	40	34.8	33.2	34.2	31.6	26.8	28.4	25.6	26.2	25.8	22.2	7.4	3.8	1	222.2	77.2	17.8	17.4	17.4	20	22	22.6	25.2	25.8	25.4	20.4	23.2	27.6	24	20.8	25	14.8	5.8	1
9799_P_lax_3_4_3_crop	7	37	d10_Panicum_laxum_3_9799_3.3	1456.4	56.8	111.4	29.8	22.2	26.6	25.6	27.4	29.2	28.4	25.8	26	26	23.2	23	21.4	19.8	20.4	21.6	10	4.8	1	364.8	317.8	143.4	43.8	14	8.2	9.8	12.4	16.6	17.6	19.2	23.2	21.6	21.6	19.2	22.4	27.2	19.8	7.2	1
9799_P_lax_3_5_3_crop	7	37	d10_Panicum_laxum_3_9799_3.3	300.67	68.2	65.6	33	32.4	33.6	29.4	34.6	35	33.8	31.2	25.2	22	25.2	22	22.2	24.6	36.2	24.8	13.2	7.4	1	208.4	142.2	99.8	54	29.4	20	19.2	14.6	18.8	22.4	24	35.2	31.8	30.4	30.6	47.2	32.8	14.6	13	1
9799_P_lax_3_6_3_crop	7	37	d10_Panicum_laxum_3_9799_3.3	523.93	39	227.4	100.6	52.6	21.8	19.4	17.6	19	19.8	21	17.6	18.2	17.2	18.2	18.2	17.2	16.6	20	13	4	1	164.6	86.4	36	18.4	19.4	20	22.4	20	23.8	25.2	29.2	30.8	35.2	31	34	45.2	33.4	16.2	10.8	1
9799_P_lax_3_7_3_crop	7	37	d10_Panicum_laxum_3_9799_3.3	2511.2	47.2	98.6	23.2	24.2	27	29.6	27	27.2	27.2	27.4	23.2	20	20.4	17.8	19	18.8	19.4	22.4	13	4.2	1	293.4	162.6	61.2	21.4	15.6	14.8	19.4	21.6	22	24.8	26.4	26	21.6	18.4	22	30	33	21.6	11.8	1
9799_P_lax_3_8_3_crop	7	37	d10_Panicum_laxum_3_9799_3.3	2241	53	68.4	20.6	27.4	27.8	28	28.4	25.8	28.4	25.4	29.2	24	21.8	21.6	22.2	23.4	26.6	23.8	10.8	4.2	1	411	437.2	234.4	81.8	19.2	8	8.6	10	12.4	15.4	18	20.2	18.4	19.8	20.8	17	19.6	15.4	4.6	1
9799_P_lax_3_9_3_crop	7	37	d10_Panicum_laxum_3_9799_3.3	1945	46	181.4	55	22	24.4	24.2	25.2	24.6	24.8	25.8	23.8	22.2	20.8	20.4	19.4	18.2	20.2	22.4	11.8	2.4	1	301.6	203.8	78	23.2	12	12.2	14.6	16	17.2	19.6	25.4	27.2	29	27	25.6	28.4	28	18.2	6	1
9417_B_isc_1_10_3_crop	7	38	d3_Bothriochloa_ischaemum_1_9417_3.3	544.75	59.8	52.6	21.8	32.2	40.4	37.8	36	35	27.8	26.8	27.4	23.8	22.4	23.2	22	21.8	22	23.8	10.8	2.6	1	290.2	153.8	32.4	13.4	14.8	16.2	19	20.6	28	28	27.6	24.6	26.2	31.2	26.8	26.2	26	14.8	4.8	1
9417_B_isc_1_11_3_crop	7	38	d3_Bothriochloa_ischaemum_1_9417_3.3	86.288	63	73.2	27.8	32	26.4	28.4	26.8	24.2	22.6	23.8	24.6	23.8	21	20.8	22.4	20.8	21	22	10.8	5.6	1	173.4	69.4	26.2	27.4	30.8	26.2	28.4	28	24.8	25.6	23.4	21.8	20.4	18.4	19	27.8	22.4	12	12.4	1
9417_B_isc_1_1_3_crop	7	38	d3_Bothriochloa_ischaemum_1_9417_3.3	1025.9	74.4	56.8	28.4	22.6	17.2	21.8	23.4	30.8	33.4	33.2	34.6	32.4	32.4	33.6	30.8	29.6	29.6	29.2	12.6	2.4	1	150.2	60.4	32.4	26.2	33.6	28.4	28.2	28.8	25.2	29.6	30.2	31.6	31.8	31	29.6	31	26.4	11.6	6	1
9417_B_isc_1_1_6_3_crop	7	38	d3_Bothriochloa_ischaemum_1_9417_3.3	571.92	70.6	31.8	23	26.8	36	35.4	41.6	40.6	32.8	34.2	32.2	31	30	28.2	26.4	27.4	27.4	27.6	9.4	2.4	1	388.8	359.6	169.8	55.2	16.2	11.2	7.2	9	10.2	12.6	15.2	26.2	27	27.2	31.2	31.4	25.6	16.2	3.6	1
9417_B_isc_1_2_3_crop	7	38	d3_Bothriochloa_ischaemum_1_9417_3.3	622.53	60.4	94.2	26.2	23.8	26.6	28	28.4	25	25.4	22.4	23.2	22	22.8	22.4	22	22.4	23	24	14	2.8	1	77.6	20	22.8	27	27.8	30.2	36.8	32.8	31.4	32.8	30.2	29.8	27.8	23.2	25.4	29.4	21.2	10.4	4.4	1
9417_B_isc_1_3_3_crop	7	38	d3_Bothriochloa_ischaemum_1_9417_3.3	420.99	66	28.4	29.2	32	39.4	36.2	33.2	36.4	31.8	30	27.8	27.2	25.4	25.4	24	24	23.8	24	9.2	2.6	1	316.6	172.4	37.8	16.8	15.6	17.4	21	23.8	25.2	23.2	27	24.6	21.6	21.2	20	20.6	24.8	14.2	4	1
9417_B_isc_1_4_3_crop	7	38	d3_Bothriochloa_ischaemum_1_9417_3.3	638.91	64.2	47.4	25	31.2	32.8	37.4	31.4	28	29.8	28.8	26.8	25	23.6	23.8	24	24	25.8	24.2	14.2	2.8	1	238.6	105.8	30.8	14.2	17.6	23	25.2	23.8	24.8	24.6	29.6	26.6	28.8	28.2	24	23.4	23	11.2	4.8	1
9417_B_isc_1_7_3_crop	7	38	d3_Bothriochloa_ischaemum_1_9417_3.3	176.24	47.4	221.2	63	26	20	17.2	17.6	18.8	16.8	17	17.4	17.4	16.8	16.8	18.8	18.6	19.8	19.8	13.8	2	1	373.8	323	146.8	51.8	15.6	15	19	18.2	20.2	18	16	15.8	15.6	17.8	14.2	12.6	16.4	12.2	3.4	1
9417_B_isc_1_8_3_crop	7	38	d3_Bothriochloa_ischaemum_1_9417_3.3	520.34	74.8	93	79.6	49	43.6	36.8	33.4	28.6	29.8	27.4	25.8	25.8	26.6	25	23.8	25.2	30.8	20.2	8.4	2.8	1	432.8	500.4	312.6	110.8	26	8.2	5.4	7.6	10.2	17.8	21.4	20.2	22.6	22.2	20.2	18.8	15	7.4	2.2	1
9417_B_isc_1_9_3_crop	7	38	d3_Bothriochloa_ischaemum_1_9417_3.3	57.835	92	16.6	29	29.8	39.6	38	42.6	43	44.4	48	42.4	42.8	44.8	37.8	38	36	41.6	25.8	7.4	5.4	1	95.8	23	23	22.8	21	20.8	23.8	26	29.4	31.8	31.2	31.2	26.2	25.6	27.8	54.4	36.4	15.8	14.6	1
9427_B_per_1_10_3_crop	7	39	d4_Bothriochloa_pertusa_1_9427_3.3	514.05	68	20.4	33.4	46.4	44.8	40.6	38.6	31.4	30	31	26.6	27.2	25.6	25.6	24.6	25	31.2	21.4	9	5.8	1	386	369.4	167	42.4	12.2	6.8	8.8	11.8	13	18.4	21.8	23.4	23.8	25.2	25.8	18.8	22.4	16.4	5	1
9427_B_per_1_11_3_crop	7	39	d4_Bothriochloa_pertusa_1_9427_3.3	150.22	68.6	23	26.2	34.6	37	32.8	32.6	35.2	31.8	28.4	26.4	24.6	26	25	23.6	25.4	30.2	26.6	10.2	10.4	1	396.2	382.2	188	64.8	19	11.8	9.2	11.2	16.8	17.6	26	23	25	19.6	17.6	15.8	16.8	11	2.8	1
9427_B_per_1_12_3_crop	7	39	d4_Bothriochloa_pertusa_1_9427_3.3	100.61	76.4	36.4	31.4	36	30.6	28.8	29.6	31	29.8	27.6	24.8	22.6	21.4	23.2	22.6	23.6	26	23.2	13.2	7.2	1	369.2	316.4	166.6	54.4	20.6	13.2	16.6	19.4	20	20.2	23.4	18.4	26	29.8	22.8	19	18.6	11	4.2	1
9427_B_per_1_1_3_crop	7	39	d4_Bothriochloa_pertusa_1_9427_3.3	258.91	47.2	255.8	112.6	29.2	18.2	17.6	19.2	18.6	16.8	15	16	16.2	16.4	16.8	17.4	18.4	18.8	19.2	13.2	1.4	1	374.8	335.2	143	37.2	15.4	11	12.4	15.4	14	16.4	19	19	14.8	13.8	14.8	12.6	17.6	10.8	6.6	1
9427_B_per_1_2_3_crop	7	39	d4_Bothriochloa_pertusa_1_9427_3.3	175.84	56	78.8	22.6	27.4	32.4	30.6	25.6	22.2	21.4	19.4	18.6	19.8	19.4	20.6	22	21.8	20.8	21.4	10.4	2	1	422.4	459.2	288.4	115.8	34.4	10.8	9.4	10.4	14.2	16.6	19.8	20	17.6	14	13.8	13.2	15.8	12.2	3.8	1
9427_B_per_1_3_3_crop	7	39	d4_Bothriochloa_pertusa_1_9427_3.3	26.452	177.2	18.8	33.8	39.2	37.4	33	41.8	32.4	29.6	29	26.8	25.2	34.2	27.4	28.4	29.2	37.2	23.4	15.8	12.6	1	262.8	112.8	31.8	13.8	13	11.2	12.8	12.6	17	15.2	22	18.2	19	29.4	24.8	23	30.2	17.6	11.8	1
9427_B_per_1_4_3_crop	7	39	d4_Bothriochloa_pertusa_1_9427_3.3	105.58	52.6	107.8	31.2	22.8	29.4	25.6	19.8	21.4	20.2	22.2	20.2	20	20.2	22.4	21	20.2	20.4	20.4	11.4	2.2	1	368	317.8	101	23.8	14.2	13.8	14.4	15.2	19.4	22	14.6	17	13.8	12.2	12.4	12.8	18.4	10	5.2	1
9427_B_per_1_5_3_crop	7	39	d4_Bothriochloa_pertusa_1_9427_3.3	21.242	52.6	235	65.6	17.6	18	18.2	19	19.4	17.6	18.2	18.4	17.4	19	18.6	19.8	19	19.6	23.4	16.4	3.4	1	284	281.4	185.8	75.4	31.4	17.6	14	14.2	15.2	16.6	18.6	20.4	17.4	16.8	18.2	21	24.2	14.2	12	1
9427_B_per_1_6_3_crop	7	39	d4_Bothriochloa_pertusa_1_9427_3.3	308.75	54.8	150.8	46	25.2	20.6	22.2	23	20.6	20	18.8	17.8	18.6	19.4	19	20	21	20.4	21.6	15.4	2.2	1	298.8	133.6	19.8	10.6	12.6	20.4	25.8	20.8	25	20	21.4	18.8	17.4	21.4	19.2	18.8	25.6	15.2	7	1
9427_B_per_1_7_3_crop	7	39	d4_Bothriochloa_pertusa_1_9427_3.3	411.25	78.8	27.2	28.2	32	30.4	29.4	29.6	32.8	32	34.6	31.6	31	33.8	34.6	32.8	32.6	33.4	29.6	10	4.2	1	379.2	384	184.2	51.8	17.2	12	9.6	9.6	7.4	9	7.4	11.8	16.8	20	24.6	24.6	39.2	28.2	9	1
9427_B_per_1_8_3_crop	7	39	d4_Bothriochloa_pertusa_1_9427_3.3	640.23	63	63	28.8	23.2	25.2	29.6	26.4	24	26.6	25.8	25	25.2	25	27.6	25	23.8	23.4	24.4	13	3	1	325	212.6	63.8	16.6	9.8	14	20.2	22.8	21.4	22.8	22.4	22	19.2	19.8	22.2	20.6	19.4	11.8	5	1
9427_B_per_1_9_3_crop	7	39	d4_Bothriochloa_pertusa_1_9427_3.3	193.36	33.2	409.4	410.6	195.6	46.8	13.2	12.2	12.2	11.2	10.6	10.6	10.8	10.8	11.2	10.6	12	13	14.8	16	5.2	1	250.8	111.2	32.8	16.6	17.4	17.8	15.8	16	15	16.8	19.4	20.2	23.6	22.4	23.8	23.4	29.6	16	9	1
7711_B_sac_1_10_3_crop	7	40	d5_Bothriochloa_saccharoides_1_7711_3.3	132.84	46.6	393.2	415.8	283.2	138.2	55.2	21	12.4	11.4	10.8	11.2	12	12.6	12.2	11	13	13.4	14.2	11.8	4.6	1	437.6	543	395.6	202.2	67.6	23.2	10	8	8.2	9.8	7.4	6.6	7.4	8.2	10.4	10.2	9.8	13	9.8	1
7711_B_sac_1_11_3_crop	7	40	d5_Bothriochloa_saccharoides_1_7711_3.3	646.94	27.4	351	289.8	87.6	29.8	18.8	17.4	16	16	14	13.8	12.6	12.2	11.6	12.4	12.4	11.4	11.6	8.6	2.4	1	414.4	435	263.2	93.6	25.4	10.2	11.4	9.6	12.2	12.6	11.6	12	13.4	11.4	13.4	12.2	16.2	12.4	6.2	1
7711_B_sac_1_1_3_crop	7	40	d5_Bothriochloa_saccharoides_1_7711_3.3	113.05	45.4	389.8	411.6	255.8	123.8	51.8	24.8	13.6	10.6	10.6	11.6	9.2	9.2	9.6	10	12.2	10.2	13.4	12.4	6.2	1	449.4	603.2	523.4	353	178.8	61.6	18.6	7.2	4.8	7	7.8	9.4	11.4	12	14.2	11.4	14.6	12	9.2	1
7711_B_sac_1_2_3_crop	7	40	d5_Bothriochloa_saccharoides_1_7711_3.3	384.22	39.2	403.8	402.4	190	58	21	16	12.2	11.6	10.4	11.8	12.2	12	12.8	12.4	13.8	14.6	15.6	14.2	2.6	1	339.4	332	214.6	81.8	25.8	12.4	12.4	12.8	13.4	13.2	13.2	14.8	15.2	16.4	16	16.6	20.6	17.8	9.6	1
7711_B_sac_1_3_3_crop	7	40	d5_Bothriochloa_saccharoides_1_7711_3.3	317.07	28.6	372.2	321.6	135.6	40.2	13.8	12.6	11.8	10.6	11.6	11.6	11.4	11.4	11.2	11.2	12	11.8	13.4	13.2	4	1	464.8	588.4	458.2	253.6	100	30.4	11	9.2	8.4	11.4	12.4	11.8	11.4	10.6	12.2	10.6	12.2	11.6	6.2	1
7711_B_sac_1_4_3_crop	7	40	d5_Bothriochloa_saccharoides_1_7711_3.3	367.77	46.8	352.8	294.4	130.8	41.8	16.6	15.4	14	12	12.2	15.2	13.8	11.6	11.8	11.2	12	13.2	18.4	14	6.4	1	430.4	509.8	384.4	214.4	101	43.8	20.6	11.4	9.2	12	12	11	10	12.8	11.4	14	15.8	14.4	8.8	1
7711_B_sac_1_5_3_crop	7	40	d5_Bothriochloa_saccharoides_1_7711_3.3	2252.6	36.8	369	324.4	137.2	45.8	19.4	16.8	12.4	10.6	12.2	11.4	10.8	10.4	10.4	9.6	10.8	10.2	10.8	8.4	2.2	1	483.6	661.8	616	453.2	260.4	120.8	46.6	18	9.4	9.6	10.4	12.6	12.2	9.8	9.2	9	10.4	9.6	4.6	1
7711_B_sac_1_6_3_crop	7	40	d5_Bothriochloa_saccharoides_1_7711_3.3	56.49	49.2	455	594.4	497.4	281.2	110.2	43.4	17.4	10.6	7.8	8.4	7.6	7.2	7.4	8.2	8.2	9.6	10.2	11.6	4.4	1	457	614.2	501.6	278.2	96.6	28.2	9.6	7.4	10.8	13.2	10.2	11.2	9.6	9	8	10.2	10.8	15	11.2	1
7711_B_sac_1_7_3_crop	7	40	d5_Bothriochloa_saccharoides_1_7711_3.3	49.268	102	217.4	59.4	22	23	25	21.6	20.6	23	24.4	25.8	20.4	18.8	21.4	19.8	18.8	19.2	23.6	12.8	6.4	1	460.8	578.2	464.4	293.2	146.6	66.4	27.8	13.2	9.6	11.8	12.4	14.2	13.4	14.2	16.8	16.4	16	13.2	4.8	1
7711_B_sac_1_8_3_crop	7	40	d5_Bothriochloa_saccharoides_1_7711_3.3	106.61	31.4	368	314.8	103	25	13.8	14.8	14	14	12.6	14	12.2	13.4	12.6	13.4	13.2	12.4	12.4	9.6	2	1	325.4	210.2	73.8	19.8	15.6	15.6	16.8	14.6	17.4	18.4	20.2	15.8	17.4	16.2	13.2	17.2	18.2	12.6	13	1
7711_B_sac_1_9_3_crop	7	40	d5_Bothriochloa_saccharoides_1_7711_3.3	181.78	34.2	406.2	426.4	241.4	91.6	26.6	12.6	10.2	9.2	10.2	10.2	11	11.2	11.4	11	11.8	12.4	12.8	12.8	3.8	1	385	397.6	206	74.6	24.2	12.6	11.4	11.4	12	13.2	11.6	11.4	10.6	10	10.8	10.2	12.2	11.2	4.8	1
8665_T_lei_1_10_3_crop	7	41	d6_Tristachya_leiostachya_1_8665_3.3	27.104	33	469.2	645.2	597.2	415	209.2	85.4	28.6	11.2	6	5.6	6.8	6.8	7.2	6.4	8.2	10	10.6	13.6	12	1	291	140.6	28.8	11.2	13.6	17.6	16.2	13.2	14	17.8	18.8	17.6	26.2	23.8	26.4	34.6	35.6	19	12.4	1
8665_T_lei_1_11_3_crop	7	41	d6_Tristachya_leiostachya_1_8665_3.3	57.993	27.4	434.2	535.8	380.4	156.4	51.6	15.8	7.2	9.2	9.2	9.8	10	10.2	11	13.2	14	16.6	16.2	15.2	4.4	1	324.6	211.8	46.8	15.4	14.8	12.4	14	11	10.2	13	11.6	13.8	11.8	13.6	14.6	18.4	26.2	16.2	8.4	1
8665_T_lei_1_12_3_crop	7	41	d6_Tristachya_leiostachya_1_8665_3.3	30.713	33	450.4	586.2	513	328.6	151.4	54.6	21	11.4	7.2	9.6	8.4	8.6	9.4	12.6	9.6	13	15.2	17.6	10	1	286.6	149.4	34	11.2	11	11.4	12.8	14.8	14	14.6	17	18.8	27.2	27.2	28.8	51.4	41.2	30.8	11.6	1
8665_T_lei_1_13_3_crop	7	41	d6_Tristachya_leiostachya_1_8665_3.3	212.62	24.4	433.2	498.8	333.8	140.6	46.6	14.6	9	8	8.8	11.2	12.6	11.6	10.6	10.8	12.6	13	13.6	11.4	3.2	1	340.4	243.8	74.2	20.2	12.2	15	14.4	15	15.8	14.2	13.4	13.8	16.2	13.6	15.4	20	17	11	7.4	1
8665_T_lei_1_14_3_crop	7	41	d6_Tristachya_leiostachya_1_8665_3.3	23.215	44.6	431.2	561.8	447.8	233	78.6	21.2	8.2	6.2	7.4	8.8	7.8	9	9	9.6	10.4	12.4	12.4	17.2	4.8	1	313	170.2	36.6	12	10.6	12.4	15.8	14.8	12.6	12	15.4	12.8	14.2	15	19.8	43.4	31.4	21	11.8	1
8665_T_lei_1_1_3_crop	7	41	d6_Tristachya_leiostachya_1_8665_3.3	26.509	42.8	418.4	469.4	276	86	20.4	11.2	11.6	10.4	9.8	12.8	12.4	11.4	11.2	10.8	11.6	10.8	12.8	19.4	7.4	1	192.6	33	15.6	17	17	18.4	20.4	20.2	23.6	27.8	28.2	32.4	31	30.6	35.8	64.2	43	27	9.8	1
8665_T_lei_1_2_3_crop	7	41	d6_Tristachya_leiostachya_1_8665_3.3	373.49	33	450.4	581.6	459.8	224.8	77.2	25.8	12.6	8.2	9.8	7.4	7.4	8	8	11	11	15.6	15.8	15.8	7.2	1	98.6	32	19.4	18.4	20.8	23	22.6	23.4	27.2	29	31.4	32.2	30.4	31.2	32.6	50.2	35.4	12.4	11.4	1
8665_T_lei_1_3_3_crop	7	41	d6_Tristachya_leiostachya_1_8665_3.3	155.25	21.4	472	670	629.8	440.4	211.2	81.4	27.6	9.6	6.8	6.4	6.8	7.4	7.6	8.4	8.2	8	8.2	8.8	6	1	109.2	24.2	18.4	19.2	20.2	19.6	23	25.8	31.2	32	36.4	43	45.8	61	68.2	64.4	39.2	32.8	4.8	1
8665_T_lei_1_4_3_crop	7	41	d6_Tristachya_leiostachya_1_8665_3.3	105.42	21.4	476	683.2	660.2	464.6	248	110	32.6	11.6	6.6	6.8	8	6.8	7.8	8.4	8.4	10	10.8	13.4	8.2	1	125.8	31	16.8	17.6	24	20.4	24	23.2	29.6	33.6	37.4	41.6	39	44.8	60.4	62	39.6	21.8	9.4	1
8665_T_lei_1_5_3_crop	7	41	d6_Tristachya_leiostachya_1_8665_3.3	37.589	36.6	410.4	481.2	311	124.2	39.2	12.2	8.8	10.2	9.4	9.8	10.4	12.4	12	12.6	12	12.6	12.4	16.2	5.4	1	230.2	61.6	20	15.2	14.6	14.8	17.4	14.4	17	18.6	22	19.8	23	25.4	28.2	44	38.2	19	10.4	1
8665_T_lei_1_6_3_crop	7	41	d6_Tristachya_leiostachya_1_8665_3.3	34.064	23.6	451.8	584.4	468.6	240.6	81.8	24.8	9.2	8.2	10	9.2	10	11.2	9.4	10.2	10	11.4	10.4	12	4.8	1	330.4	200.8	40.8	12	15.2	13.2	13.6	14.4	13.6	16.2	15.6	19.6	15.6	16	14.4	19.2	29	16.8	7.4	1
8665_T_lei_1_7_3_crop	7	41	d6_Tristachya_leiostachya_1_8665_3.3	31.275	32.4	452.2	598.8	510.8	291.4	113.4	38.6	10.6	6.8	7.4	7.4	8.6	9.8	10.6	10	10.4	13	13.6	14.4	6.2	1	197.4	75.8	28.8	18.6	18.6	16.4	18.4	19.4	22.8	19.6	23.4	27.2	23.4	26.2	53.2	47.2	33.6	33.4	7.8	1
8665_T_lei_1_8_3_crop	7	41	d6_Tristachya_leiostachya_1_8665_3.3	24.481	22.4	475	661.6	614	406.4	190.8	61.2	21.2	10.8	9.2	7.4	7.4	7.4	8.4	8.4	8.4	8.4	8	9.4	3.4	1	282.8	128	26	15.2	14.2	14.4	14.6	14	15	16.8	17.6	19	24.4	22	25.6	59	37.4	26	10.2	1
8665_T_lei_1_9_3_crop	7	41	d6_Tristachya_leiostachya_1_8665_3.3	87.89	23.4	429.2	516.6	352.8	145.4	44.6	14.4	9	10.8	8.4	8.8	8.2	8.2	9	10.6	10.6	10.4	11	11.4	3.6	1	312.8	163.6	33	11.8	17.2	18.6	20.2	18.8	19	19.6	20	16.8	17.2	17	17.4	24.6	27.2	15.4	16.2	1
8677_P_fas_1_10_3_crop	7	42	d7_Paspalum_fasciculatum_1_8677_3.3	81.62	26.2	437.8	561.6	444.6	231.6	78.4	26.4	9.8	9.6	9.6	9.2	8.6	9	9.8	11.2	11	12	10.8	13.4	3.8	1	313.8	192	45.6	14.8	13.6	12	15.2	13.4	15	16	15.4	16.4	14.2	17.2	16.8	17	28.4	17.8	10.2	1
8677_P_fas_1_11_3_crop	7	42	d7_Paspalum_fasciculatum_1_8677_3.3	88.661	35.6	465.8	590.8	479.2	261.4	113.4	39.2	14	8.4	7.4	8	9.8	8.8	10	10	10.8	10.4	11.2	14.6	6.8	1	293.6	172.2	45.2	16.8	13.2	15.4	14.8	16.2	18.4	19.4	19.6	23.2	31	23.6	27	46.8	34.6	16.6	7	1
8677_P_fas_1_12_3_crop	7	42	d7_Paspalum_fasciculatum_1_8677_3.3	233.57	25	432.2	545.4	391.4	190.6	65.6	22.4	8.2	7	7.6	9	9.4	9.4	9.2	9.8	9.6	8.8	9.2	12.8	4.8	1	341.2	227.2	77.8	22	14.2	14.2	16.2	17	17.2	14.8	15	17.8	14.8	15.4	15.4	15.4	24	15.2	8.2	1
8677_P_fas_1_13_3_crop	7	42	d7_Paspalum_fasciculatum_1_8677_3.3	243.96	36.4	318.4	209	58.4	18	16	15	13.6	13.8	12.8	13.8	11.4	13.2	12	13	14.8	14.6	15	10.2	2.8	1	367.4	296.8	114.6	27.2	12.6	11	13	13	15.6	16	16.4	19	18.8	20.4	18.8	25.6	35.6	21.2	5.2	1
8677_P_fas_1_1_3_crop	7	42	d7_Paspalum_fasciculatum_1_8677_3.3	273.34	25.8	425.4	487.4	335	176.6	63.2	26	13.4	9.6	8.4	10	11.2	11	11.4	10.8	10.6	11.4	12	10.8	3.4	1	372.8	308.6	146.2	50.4	16.4	11.8	12.2	11.8	12.8	12.4	13.4	14.8	13.4	13.4	15.6	13.4	16.6	12.6	3	1
8677_P_fas_1_2_3_crop	7	42	d7_Paspalum_fasciculatum_1_8677_3.3	362.78	32.6	422.6	496.6	341.4	138	39.6	13.8	10.8	10.4	10.6	11.6	11.8	12.4	12.2	12.6	13.4	14	14	15.4	3.6	1	260.8	101.4	25.4	15.8	16.6	14.8	13.6	13.6	16.8	17.2	19.4	19.6	21.4	18.8	18	18.6	29.4	18.4	11.8	1
8677_P_fas_1_3_3_crop	7	42	d7_Paspalum_fasciculatum_1_8677_3.3	249.88	29.4	409	430.2	249	91.6	26.6	13.2	9.4	10.6	10.2	10.8	10.4	10.8	10	10.2	11	13.4	12.6	14.6	5	1	345.8	245.6	64	15.6	12.8	14	14.6	16.6	16	17.6	17.6	19	15.2	14.2	14	13.6	19.2	12.2	5.6	1
8677_P_fas_1_4_3_crop	7	42	d7_Paspalum_fasciculatum_1_8677_3.3	334.81	34	425.4	506.2	375.8	180.2	60.6	18.2	9	7.2	7.6	10	10.2	10.4	10.8	11.4	12	13	13	13.4	6.8	1	259.2	127.4	34	15.8	17	17.4	15.8	17.2	17.8	18.6	20.4	20.2	22.8	19.4	22.8	21.4	26.4	16.4	8.4	1
8677_P_fas_1_5_3_crop	7	42	d7_Paspalum_fasciculatum_1_8677_3.3	35.906	22.8	459.8	632.2	578.2	363.8	154.6	59.8	22	10.4	6.2	7.2	7.2	7.4	8	8	8.2	8.6	9	10.2	9.6	1	282.6	120	26.2	14.6	14.6	14.8	15.2	13.6	13.2	14.2	16.2	12.6	13.8	17.2	13.6	19	27.6	17.8	9.8	1
8677_P_fas_1_6_3_crop	7	42	d7_Paspalum_fasciculatum_1_8677_3.3	212.91	33.4	391.8	398.8	184.8	53.4	12	11.6	10.4	10.6	11.4	11.2	11.8	11.4	11.4	12	12.8	12.2	14.2	13.8	4.8	1	353.8	290.6	115.4	39.6	15.2	11.6	12.4	14.2	12.4	13	12.6	14.2	12.8	14.2	14	12.8	16	12.6	4.6	1
8677_P_fas_1_7_3_crop	7	42	d7_Paspalum_fasciculatum_1_8677_3.3	40.586	35	398.6	446.4	294.8	132.2	55.2	21.4	11	10.8	12	10.8	11	11.2	11.2	11	11.2	11.8	12	13.4	5.6	1	298.4	127.8	22.4	15.8	18.4	21.6	17.8	17	22.4	22.2	22.2	17.6	19	15.4	14.2	19.2	25	17	8.2	1
8677_P_fas_1_8_3_crop	7	42	d7_Paspalum_fasciculatum_1_8677_3.3	24.332	80	279	134.2	27.4	15.4	14.6	12.2	16	14	15	15.4	18.8	18.8	18	19.2	17	20.4	25.4	16	6.4	1	56.2	21.4	23.2	25.6	28.8	24.2	24.4	28.6	28.6	25.6	28.4	32.8	26.4	26.8	52.2	38.2	25.6	32.4	3.6	1
8677_P_fas_1_9_3_crop	7	42	d7_Paspalum_fasciculatum_1_8677_3.3	53.322	34.6	440.8	554.2	405.4	202.2	80.8	34	17.4	11.4	9.2	10.8	9.4	10.2	8.8	10	9.8	10.6	12	14.6	6.4	1	278.6	132.4	39.2	17.2	16.2	16	16.6	16.2	15.6	17.6	19.2	21.2	22.8	25	25.8	26.8	29.8	19.8	7	1
9381_P_vir_2_10_3_crop	7	43	d8_Paspalum_virgatum_2_9381_3.3	827.48	67	46.2	19	22.2	28	28.6	29	30.8	25.4	30.4	31.4	26.2	24.6	27	22.8	25.8	32.2	21.4	8.6	5.4	1	421.8	451.2	263	96	25.6	10.6	8	9.8	9.2	11.4	14.4	20.4	24.6	20.8	23.8	22	15.6	11.6	6.8	1
9381_P_vir_2_11_3_crop	7	43	d8_Paspalum_virgatum_2_9381_3.3	2273.3	59.4	186.4	131.6	60.8	24.8	21.2	21	25.8	23.8	26.8	24	27.6	32.8	28.4	28.4	29.8	37.4	25.8	14.2	5.2	1	444.6	629.4	585.6	392.4	167.6	65.4	24	10.6	6.6	6.8	8.8	10	10	11.4	13.2	15	17.4	18.8	8.4	1
9381_P_vir_2_1_3_crop	7	43	d8_Paspalum_virgatum_2_9381_3.3	1560.6	43.8	291	157.6	43.2	18	17.8	19.2	19	18.6	19.6	20.4	17.8	19.4	22.8	20.4	18.4	18.4	19	12.8	6.2	1	418	521.4	427	226	87	26.8	12.2	8.2	9.8	11	13.2	15.6	14.2	16	14.4	19.6	21.6	15.4	7.4	1
9381_P_vir_2_2_3_crop	7	43	d8_Paspalum_virgatum_2_9381_3.3	698.24	48.8	165.2	39.8	16	20.8	24.8	24	21.8	20	20.2	18.8	20	16.2	18.8	20.4	19.6	21.6	27.8	17	4.8	1	408.8	398.2	217	73	23.8	12.4	12.4	12.8	14	15.2	16	15.8	15.8	17.4	18.4	20.6	28.6	23.2	9	1
9381_P_vir_2_3_3_crop	7	43	d8_Paspalum_virgatum_2_9381_3.3	2164.5	32.6	239.2	106.8	35.8	24	18.8	20.4	21.2	20.6	17.4	17.6	17.8	15.8	16.8	16.2	16	17.2	21.2	12.6	3.4	1	434	497.8	367	186.2	70.8	25	12.2	10.2	9.8	12	12.6	18	15.2	17.2	16	15.4	16.8	17.6	7.8	1
9381_P_vir_2_4_3_crop	7	43	d8_Paspalum_virgatum_2_9381_3.3	698.3	58.8	245.4	138.2	39.8	15	16.8	14.2	19.6	22.6	24	21.6	19.8	19	20.2	21.8	21.4	31.8	30.4	15.8	8.2	1	140.2	42.2	21	17.2	21.4	23	29.6	29	28.6	29.6	30.6	26.4	26.8	31	33.2	47.6	31.4	13.8	10.4	1
9381_P_vir_2_5_3_crop	7	43	d8_Paspalum_virgatum_2_9381_3.3	2622.6	60.4	44.8	19.6	32.6	27.2	29	26.2	32.6	30.4	29.4	26.2	31.2	32.2	26.6	26.6	28.6	51.4	33	15.2	9	1	470.4	648	580.6	384.4	168.6	58	12.8	5.4	4.8	4.6	4.8	7.6	8.4	11.2	11.4	15.2	15.6	17.6	11.2	1
9381_P_vir_2_6_3_crop	7	43	d8_Paspalum_virgatum_2_9381_3.3	2533.1	41.6	170.8	59.6	28.4	23	23.2	25.6	27.8	28.2	26.2	25.4	21	21	20.4	18.8	20	21.2	24.2	13.8	8.2	1	356.8	314.2	186	104	48.6	23.8	11.6	12.2	13.4	18.2	20.8	22.8	16.8	18.2	20.2	20.6	26	19	9.6	1
9381_P_vir_2_7_3_crop	7	43	d8_Paspalum_virgatum_2_9381_3.3	522.25	59.8	146	40.4	18.2	21.8	23.2	24.4	29	29.4	30.2	31	26.4	25.2	29.8	24.2	25.2	27.8	22.6	12.6	3.4	1	328.4	245	102.2	31.6	16.6	14	13.2	17.6	19.4	18.2	24	22.6	23.8	20.2	21.6	31.2	31.2	22.4	11	1
9381_P_vir_2_8_3_crop	7	43	d8_Paspalum_virgatum_2_9381_3.3	808.94	76.8	73	23.4	30.2	30.4	31.4	32.4	35.6	37	37.2	34	33.4	34.2	30.8	32.4	29.4	35.2	21.4	9.2	7	1	437.6	549.4	423.2	214	82	22.2	8	5.6	5.2	7.6	10.4	10.4	13.2	15	17	19	21.2	20.6	5.8	1
9381_P_vir_2_9_3_crop	7	43	d8_Paspalum_virgatum_2_9381_3.3	1746.1	49.2	143	34.8	17.4	24	24.8	24.6	25.4	32.2	31.6	28	28.2	23.6	23.8	22.2	21	21.4	21.6	10.8	5.4	1	417.8	488.2	334	153.2	51.6	15	6.8	7	6.8	9	10.4	14.4	16.2	20.8	27.8	22.2	25.2	16.2	6.6	1
9394_P_pil_3_10_3_crop	7	44	d9_Panicum_pilosum_3_9394_3.3	779.66	54.2	146.8	31.4	22.6	27.6	22.8	22.8	20.6	20.8	19.8	18	19.6	17.6	16	19.2	17.8	18	24	14.2	7.2	1	417.4	477.6	299	109.8	24.8	8.4	10.6	13.4	14.4	17	18.4	14.4	18	12.4	12.2	11.8	12.2	9.2	3.2	1
9394_P_pil_3_11_3_crop	7	44	d9_Panicum_pilosum_3_9394_3.3	2253.9	58.8	80.2	34.4	28.4	30.4	31.8	31.4	27	26.6	28.8	29.4	27.2	24	24.6	23.8	24.2	23.6	23	9	4	1	443.8	528.8	362	172.4	53.6	15	6.8	5.6	6.2	11.4	9.2	12	15.2	14.8	17.6	21	19.4	18	5	1
9394_P_pil_3_12_3_crop	7	44	d9_Panicum_pilosum_3_9394_3.3	528.2	31	271.8	147.4	51.8	22.4	15.4	16.2	15.4	13.8	15.4	14.6	14.6	13.2	13.2	13.6	13.6	12.8	14	10.6	4	1	433	479	309.8	114.2	31.4	14.6	9.2	11.4	15	15.8	14.2	14.2	14	13.2	15.4	14.6	17.8	17	3.6	1
9394_P_pil_3_13_3_crop	7	44	d9_Panicum_pilosum_3_9394_3.3	125.96	101.4	27	41.2	43.4	40	42.6	43.2	46.6	48.6	45.4	40.4	38	37.6	34.4	38.2	49.6	46.4	29.6	16.8	12.2	1	393.4	366.8	161	40	11.4	7.2	9.6	13.6	14.4	22	21.8	21.2	21.6	22.6	23.6	23.2	23.4	17.8	5.2	1
9394_P_pil_3_14_3_crop	7	44	d9_Panicum_pilosum_3_9394_3.3	441.69	48.8	97	29.6	24.6	21.6	25.2	25.6	20.8	16.2	14.8	15.2	16.8	14.8	16.2	20.2	17.8	18.6	19.4	12.8	3	1	305.6	164	37.2	16	16	21	22.2	20	19	17.8	21	21.2	18.8	21.2	17.4	19.2	24.6	13.8	6.6	1
9394_P_pil_3_15_3_crop	7	44	d9_Panicum_pilosum_3_9394_3.3	1985.1	58.2	121.6	29.6	18.2	22.8	22.8	24.2	26.6	26.8	26.4	28.4	26.8	27.8	31.8	30.2	26	25.8	21.6	12.2	7.2	1	443.2	558.2	426	201	63.4	17.6	8.6	6	5.4	7	8.2	8.6	9.4	10.6	12.6	16.6	19.8	23	8.8	1
9394_P_pil_3_16_3_crop	7	44	d9_Panicum_pilosum_3_9394_3.3	190.56	47	318.2	178.6	54.4	19	11.8	12.2	10.4	11	10.8	11.6	11.2	11.6	10.4	12.2	13.4	12.8	22.4	11.4	7.6	1	438.6	517.2	341.8	123.6	34.6	10.8	9	12.2	12.6	10.2	10.6	12.2	13	11.6	11	12.4	12	11	3.2	1
9394_P_pil_3_17_3_crop	7	44	d9_Panicum_pilosum_3_9394_3.3	299.72	47.6	330.4	259.8	68.8	19.4	15.4	13.8	11.6	10.6	11	12	11	11.6	10.4	10.4	11.6	9.8	10	10	2.8	1	420.2	466	257.2	78.2	19.6	11.6	12.2	15	16.4	16.4	15.8	11	10.8	10.4	13	10.4	11.4	10	4.2	1
9394_P_pil_3_18_3_crop	7	44	d9_Panicum_pilosum_3_9394_3.3	1760	58.4	107.8	25.6	23.4	30.4	32	27.8	27	26.2	24.4	23	21.4	19.2	18.6	18.6	18	19.4	20.8	11.2	4.6	1	431	529.2	375.6	151.4	43.6	11.8	6.2	9.8	8.4	14	14.8	13.8	13.8	14.6	17.6	18	14	16.6	4.6	1
9394_P_pil_3_19_3_crop	7	44	d9_Panicum_pilosum_3_9394_3.3	648.98	41.2	357.4	303.8	120.4	38.2	14.4	12.8	11.4	11.2	10.6	9.8	10.6	10.2	10.4	9.2	11.8	10.4	9.6	9.4	3.4	1	413.8	425.4	240.6	89.6	27.2	12.8	10.2	12.6	11.8	11.6	11.6	10	10.4	9.8	12.8	12.4	14.2	12.4	4.6	1
9394_P_pil_3_1_3_crop	7	44	d9_Panicum_pilosum_3_9394_3.3	1004.7	73.4	30.2	19	27.2	31.6	33.2	35.6	34	33.4	37.2	31.2	29.2	34	28.6	27.6	26.2	34.6	22.4	7.2	6.8	1	436.6	548.2	385.2	163	46.8	14	7.8	7	7.2	5.4	5	7.4	9.4	10.8	21.4	27.2	31.8	23.8	4.2	1
9394_P_pil_3_22_3_crop	7	44	d9_Panicum_pilosum_3_9394_3.3	1404.4	68	238.2	135	42	19.6	16	17.2	20.8	26.2	28	25.6	24.6	24.8	24.8	26.2	25	25.4	21.8	9.6	6.4	1	456.8	621.8	534.4	308	124.4	39.2	13.8	6.4	5	5.8	7.6	11.2	14	13.6	17.6	19.6	19.6	17	5.8	1
9394_P_pil_3_24_3_crop	7	44	d9_Panicum_pilosum_3_9394_3.3	621.45	40.6	121.4	32	26.4	29.6	24	21.8	19.4	18.8	17.6	17	17.4	17.4	17.6	18	17	21	25.4	15.2	5.8	1	446	552.8	419.6	185	57.8	20.8	10.8	12.4	13.2	13.8	14.8	15.2	12.2	11.2	10.6	9.6	9.6	11.2	4.2	1
9394_P_pil_3_25_3_crop	7	44	d9_Panicum_pilosum_3_9394_3.3	2139.3	54.2	245	119.2	41.8	19.4	18.8	21.8	24.2	24.6	23.4	22.6	25	22.8	20	19.8	17.2	17	19.8	11.2	4.4	1	433.2	516.8	349.6	162	52.6	18.4	8.4	8.4	9.2	8.8	12.2	11.8	15.6	18.6	19.8	18.6	19.8	17.6	7	1
9394_P_pil_3_26_3_crop	7	44	d9_Panicum_pilosum_3_9394_3.3	237.04	90.6	74.8	37.2	27.8	27	28	32	30.6	33.8	32.8	32.8	36.2	30.4	28.8	29.4	28.6	31.6	22.6	9.2	7.6	1	424.6	530	396.4	181.8	62.8	20.4	10.8	7	6.4	6	6.8	7.6	11	14.8	18	19.2	22	20.2	5.6	1
9394_P_pil_3_27_3_crop	7	44	d9_Panicum_pilosum_3_9394_3.3	559.48	101.8	147.2	41.4	18.2	20.8	24.4	23	29	32.6	35.6	36.2	43	40.2	39.6	35.6	39.2	41.6	34.8	15.8	6.4	1	448.2	576.6	454.4	248	89.2	24.4	7.2	6	5	2.6	3	3.6	3	5.6	8.6	16.4	18.4	26.6	14.8	1
9394_P_pil_3_2_3_crop	7	44	d9_Panicum_pilosum_3_9394_3.3	784.18	45.2	294	152.8	34.4	16.8	17.6	21.2	23.2	16	14.4	14.4	16.4	15.6	14.6	14.8	15.2	15.2	16.4	11.2	4.2	1	439.6	604	501.8	272.4	114.6	35.6	10.6	6.4	7.4	7	10.4	12.6	17.4	14.8	13.2	11.2	12.4	11.6	5.8	1
9394_P_pil_3_3_3_crop	7	44	d9_Panicum_pilosum_3_9394_3.3	1215	63.2	188.4	88	31.8	20.4	25.8	25.6	26	25	22.2	28.6	26.4	29.4	24.4	19.6	19.6	18.8	19.4	10	3.6	1	415.8	499.6	322.2	125.6	37	12.8	7.2	7.2	8.2	8.2	7.8	9.4	13	16	19.2	17.8	19.6	20.2	5.4	1
9394_P_pil_3_4_3_crop	7	44	d9_Panicum_pilosum_3_9394_3.3	1240.8	77.4	79.2	47	30.4	28	28.8	29.4	32.8	29.4	30.6	30.2	26.4	26.8	29	25	22.6	25.8	22.2	10.2	4.6	1	450.4	553.8	416.4	181.4	45.2	12.4	7	4.8	5.8	4.8	4.8	10.6	14.2	15.2	21.4	18.6	21	20	5.2	1
9394_P_pil_3_5_3_crop	7	44	d9_Panicum_pilosum_3_9394_3.3	1239.8	75.2	364.4	305.8	101.2	33.4	14.4	12.2	13.6	14.6	17.8	18.6	20.2	21	18.8	19.6	18.6	15	14.4	8.4	2.4	1	455.2	602.6	501.6	264.2	95.8	28.6	8.4	5	5.6	7.6	8.6	11.2	12.2	14.8	16	18.4	15.8	13.2	4.2	1
9394_P_pil_3_6_3_crop	7	44	d9_Panicum_pilosum_3_9394_3.3	274.87	61	148.4	25	26	24.2	24.4	23.4	24.2	26.2	21.4	20.8	24.6	23.4	24.2	22.6	20.2	19	22.6	13	5.2	1	398.8	405	207	62	17.6	12.8	15.6	17.8	15.6	15.6	15.2	14	15	11.6	10.6	10.4	14.6	12.4	3.6	1
9394_P_pil_3_7_3_crop	7	44	d9_Panicum_pilosum_3_9394_3.3	395.92	138.4	30.6	35	44.2	48.8	55.8	53.8	61.2	60.8	61.4	60.8	58.4	52.8	59.4	51.6	65.6	45.6	22.8	11.2	9	1	392.4	394	175.8	45	13.8	7	6.4	5.8	7.2	7.2	6	9	13.4	16.8	32.8	34.8	39	36.2	11	1
9394_P_pil_3_8_3_crop	7	44	d9_Panicum_pilosum_3_9394_3.3	1123.5	44.4	267.8	91.2	28	18.2	19	20.4	21	16.8	17.2	16.4	17.2	16.4	14	14.8	13.4	14	20.2	12.2	4.4	1	414.6	476.8	261	82	24	12.6	12.2	14.2	13	13.4	13.4	13.6	12.2	11	12.4	10.6	12.2	10.4	3.8	1
9394_P_pil_3_9_3_crop	7	44	d9_Panicum_pilosum_3_9394_3.3	1666.6	66.8	21	27.6	34.6	38	37.8	41.2	34	37.8	35.4	32.6	29	28.4	24.4	23.6	25.6	31.6	20.6	9.8	3.8	1	409.8	413.2	197.6	50.2	13.6	8.6	9.2	9.6	11	15.6	16	20.8	20.8	23.8	27.2	24.2	23.4	16	4.2	1
7740_Cor_hap_1_10_3_crop	8	45	d11_Cortaderia_hapalotricha_1_7740_3.3	1157.1	63.6	44.6	22.8	27	35	38.8	37	36	33.8	31.6	28.2	24.2	25.6	26.6	23.8	25	23.6	24.4	9.4	3.2	1	50	21.4	25.2	26.8	27.8	32.6	29.4	29.8	39	34.2	35.6	36	31.2	28	28	32.4	22.2	7.2	3.4	1
7740_Cor_hap_1_11_3_crop	8	45	d11_Cortaderia_hapalotricha_1_7740_3.3	165.53	86.6	31.8	29.8	29	27.2	31.8	36.2	35.4	33	30.2	30.6	27.6	28.8	26.8	25.8	28	27.8	26	8	3.6	1	162.2	56.8	19.6	21.2	23.4	25.2	29	29.4	32.4	34.2	34.6	36.6	39.2	39.4	34.2	39	24	10.2	8.2	1
7740_Cor_hap_1_12_3_crop	8	45	d11_Cortaderia_hapalotricha_1_7740_3.3	489.05	80.4	25.8	22.8	33.8	36	41	44	37.2	38.2	35	31.8	33.8	31.6	33.4	30.2	27.8	34	23.2	6.4	4	1	77.6	19.2	21.8	22.6	22.6	28.6	32	35.2	39.8	39.6	41.2	43.8	41.2	45.6	35.4	44.4	27.2	7.8	6.2	1
7740_Cor_hap_1_1_3_crop	8	45	d11_Cortaderia_hapalotricha_1_7740_3.3	294.63	74.8	21	34.6	38	40	38.2	36.6	35.4	33	33.2	28.8	30	33	29.2	25.8	26.8	30.2	24.2	7.2	4.2	1	235.4	64	13.4	14.4	14.4	15.8	20.6	26.8	30.8	33.8	32.6	39.6	49.2	38	42.6	31.2	29	14	6.8	1
7740_Cor_hap_1_2_3_crop	8	45	d11_Cortaderia_hapalotricha_1_7740_3.3	1017.8	59.2	38.6	28.8	31.2	36	36.2	33.6	34.8	28.6	27.6	29.4	26.6	27.6	25.8	25.2	24.2	22.8	22.8	8	1.6	1	227.6	70.4	25.2	13.8	15.4	18.2	18.8	24	27	30.2	31.2	38.4	45.4	35.6	41.4	29.4	26.4	11.2	4	1
7740_Cor_hap_1_3_3_crop	8	45	d11_Cortaderia_hapalotricha_1_7740_3.3	200.8	66.2	75.2	17.6	24.4	29	37.8	36.2	33.4	30	28.8	33.2	26.4	26.2	25	22.8	23.6	22.4	22	8.8	2	1	96	18	17.4	21.2	25.2	28	34.4	34.2	39	35.4	33.2	37.6	37.4	31.6	30.2	42	28	11	7.8	1
7740_Cor_hap_1_4_3_crop	8	45	d11_Cortaderia_hapalotricha_1_7740_3.3	642.77	62.6	83.4	28.8	27.2	29.4	28.8	29.8	30.8	27.2	24.4	21.4	21	19.6	19.8	20.4	20.6	22	22.4	11.6	2.6	1	262.4	96.2	23	13.8	14.8	16.2	22	26.4	28.8	29	29.6	32.6	31.6	26.2	23	22.4	23.6	11	5.4	1
7740_Cor_hap_1_5_3_crop	8	45	d11_Cortaderia_hapalotricha_1_7740_3.3	975.75	67	24.8	37.8	39.4	35	32.6	39	35	35.6	32.2	31.4	28.2	24.2	23	21.4	23.4	23	21.8	7.6	2.6	1	337	238.4	62.6	16.8	9.4	11.4	14.8	17.2	20.8	24.4	27.4	25.6	28.6	33.4	32.4	33.6	25.8	14.4	4.6	1
7740_Cor_hap_1_6_3_crop	8	45	d11_Cortaderia_hapalotricha_1_7740_3.3	1079.4	57.2	63.2	15	21.6	26.2	29.4	28.8	30.4	32.2	26.4	30.2	25.6	25.4	23.8	22.8	22.8	22.6	24.8	11.6	3.2	1	24	24	29.2	33.4	32.4	34	30.6	30.6	35.8	32	29.2	27.4	26.8	24.8	27.8	32.2	18.4	6.2	5	1
7740_Cor_hap_1_7_3_crop	8	45	d11_Cortaderia_hapalotricha_1_7740_3.3	171.89	39.6	294.8	170	49.8	22.2	18.4	15.8	17.6	16.6	14.2	14.6	14.6	14.4	14.4	13.4	14.6	14.4	13.4	10.2	3.2	1	203.6	44.2	19	15.8	20.6	19	21.4	23	22.6	21.8	28	26.4	21.8	21.8	22.4	23.2	24.2	13.6	6.2	1
7740_Cor_hap_1_8_3_crop	8	45	d11_Cortaderia_hapalotricha_1_7740_3.3	256.5	78.4	49	18.2	22.4	25.6	29	28.4	28.2	28	31.8	31	27	25.2	31.2	30.8	27.6	26	29	12.6	4	1	22.2	31.2	34.4	33.4	38.4	42	47	51.4	42	45.4	43.2	40.4	34.6	35.8	30.8	37	22	5	6.2	1
7740_Cor_hap_1_9_3_crop	8	45	d11_Cortaderia_hapalotricha_1_7740_3.3	775.35	62.4	52	28.6	29.4	29.4	35.6	31.4	38.8	40	37	34.4	35	32.8	29.4	28.2	27.8	30.2	22.8	9.6	2.2	1	130.8	23.6	20	19.8	21.8	22.2	23.6	24	25	33	37.2	34.2	32.6	30.6	30.4	30.6	25	9.4	4.6	1
7743_Cor_nit_1_10_3_crop	8	46	d12_Cortaderia_nitida_1_7743_3.3	703.13	27	425.2	524.2	397.2	190.6	69.8	21.8	10	8.2	7.8	8.6	9	9.2	10.2	10.8	11.6	11.2	11.4	13.2	5.4	1	322.8	230.6	90.2	36.4	18.8	13.2	18.6	17.4	14	13.2	12.4	12.2	11.2	11.8	12.8	14.4	17.4	12	5.4	1
7743_Cor_nit_1_11_3_crop	8	46	d12_Cortaderia_nitida_1_7743_3.3	279.66	17.4	482.8	706.4	725.4	574.6	337.4	139	52.4	19	8.4	6.2	6	6	6	6	6	6.6	6.8	7	4.6	1	127.6	18.2	17	16.6	20.8	21.2	24.6	30	34.2	36.4	37.2	39.6	42.2	49.2	70.8	68.6	43.8	27.2	9.4	1
7743_Cor_nit_1_1_3_crop	8	46	d12_Cortaderia_nitida_1_7743_3.3	241.03	20.2	464	677	646.8	458.6	248.2	97	36.2	16.4	7.4	6.8	7.4	7	7.2	7.4	7.4	7.6	8	8.4	4	1	369.6	318	123.6	35.2	14.4	9.8	11.4	10.2	9.6	9.4	8.6	12.4	13.4	16.8	14.8	16.8	28.4	21.4	11	1
7743_Cor_nit_1_2_3_crop	8	46	d12_Cortaderia_nitida_1_7743_3.3	441.52	19.4	471.2	668	638.6	444	204.6	77.6	25.2	7.2	6.2	6.6	6.8	7.2	7.8	7.6	7.6	7.6	7.8	8.6	4.4	1	384	342.2	146.4	45.8	19	12.2	9.2	9.8	11.2	11.2	11.8	12.2	13	11.8	13	13.6	22.2	19.4	11.2	1
7743_Cor_nit_1_3_3_crop	8	46	d12_Cortaderia_nitida_1_7743_3.3	153.14	16.4	474	710.8	757.8	622.2	396.8	194.2	84.6	33.8	12.4	5.8	5.4	5.4	5.6	5.6	7	7.2	7.4	7.2	5	1	319.2	217.2	63.6	17.8	12	13	13.4	17.4	13.4	14.4	18.2	17.8	18.6	23.2	21.2	34.8	44.4	26.6	10.4	1
7743_Cor_nit_1_4_3_crop	8	46	d12_Cortaderia_nitida_1_7743_3.3	720.28	28	421.8	481.8	297.4	113.2	32.4	10.4	8.8	8.8	10.4	9.8	11	11.4	12.6	12.4	12	12.2	13.6	14.8	4	1	372.8	330.4	136.6	38.2	15	11.8	9.8	8.6	9.6	12	16	14.2	15	14	14.4	12.6	15.2	16.4	8.8	1
7743_Cor_nit_1_5_3_crop	8	46	d12_Cortaderia_nitida_1_7743_3.3	652.13	21.8	450	654.2	655.4	472.8	238	91.4	30.6	11.2	6.2	6.4	6.4	7	7.8	8	8.2	8.2	8.4	8.8	5	1	352	248	76.2	19.2	12.2	13	14.8	14	12.2	10.8	13.8	14.6	13.8	20.6	21.6	21.6	34	23.4	10.4	1
7743_Cor_nit_1_6_3_crop	8	46	d12_Cortaderia_nitida_1_7743_3.3	681.02	27.6	431.6	539	438.4	263.8	121.6	40.6	15	10.2	9	8.2	9.2	9.2	9.2	9.6	10	10.2	10.4	10.8	4	1	385.2	370.2	200.2	54.2	15.4	11.8	12.8	14.8	12.8	12.6	13.8	12.4	13.4	14.8	18.2	20.2	29.2	20.4	12	1
7743_Cor_nit_1_7_3_crop	8	46	d12_Cortaderia_nitida_1_7743_3.3	593.08	31.4	437.4	563.8	438	207.2	64	18.8	8.4	8	9.2	9.8	10	10.4	11.4	11.6	11.6	13	13	14.2	6.2	1	289.6	127.4	24	14.6	15	14	14	11.4	14.2	13.2	14.8	17.4	18	20.4	18.4	21.4	31.4	22	12.4	1
7743_Cor_nit_1_8_3_crop	8	46	d12_Cortaderia_nitida_1_7743_3.3	103.12	26.4	459.2	645.4	597	387.4	179.8	61	20.8	8.4	5.8	7.6	8.4	8.8	8.8	8.6	9.2	9.2	9.8	10.8	5.8	1	340.4	251.8	92.2	25	11.8	11.8	15.6	13.6	15.4	15.4	19.8	18	20	21.2	22.8	24.2	35.6	24	10.4	1
7743_Cor_nit_1_9_3_crop	8	46	d12_Cortaderia_nitida_1_7743_3.3	544.59	20.2	465.8	668	661.8	478.2	243.2	91.2	32.8	11.2	6.6	7.4	7.6	7.6	8	8.4	8.8	8.6	8.8	8.6	3.2	1	313.6	185.2	42.8	15.2	12.2	12.2	12.6	14.2	16	14.2	14.2	16.2	17.6	25.2	18.6	21.8	38.6	21.8	10.6	1
8036_S_ind_1_10_3_crop	9	47	a13_Sporobolus_indicus_1_8036_3.3	355.69	48.6	197.4	51.2	21.2	25	23	22.4	21.6	16.4	15.2	14.8	15.4	16	14.8	18	17	18.6	23.8	13.4	6.8	1	427.4	518.8	336.2	130.4	40.2	10.2	8.6	9.4	15.2	16	16.8	19.8	20	15.8	14.2	12.4	14	10.4	4	1
8036_S_ind_1_11_3_crop	9	47	a13_Sporobolus_indicus_1_8036_3.3	981.62	56.2	67	25.6	24	27	28.6	26.6	25.6	26.6	26.4	25	20.4	20.6	23.6	24.4	23.4	20.4	23.4	12	5	1	454.2	575.6	446	222	74.8	19.6	6.8	5.8	5.4	8.8	15.4	15.4	19.6	20.4	17.4	19.6	14	10.6	4.4	1
8036_S_ind_1_12_3_crop	9	47	a13_Sporobolus_indicus_1_8036_3.3	229.02	77.8	324.4	226.8	86.4	29.6	16.8	14.2	16.8	17	16.6	15.2	16.8	13.8	13.8	15.2	14.6	14.4	19	11.2	5	1	451.2	580.8	446.2	217.4	69.8	18	6.6	6.4	7.8	9.2	11.6	14	18	16.6	16.6	13.6	16	13.8	4	1
8036_S_ind_1_1_3_crop	9	47	a13_Sporobolus_indicus_1_8036_3.3	748.85	63.8	309.6	194.6	67.8	26.4	17.4	16.4	15.2	17.6	15.6	18	14.4	14.6	13	11.6	13	13.8	19.2	12.4	7.8	1	435	551	428	213.6	74.6	19	9.2	7.8	8.2	11.8	15	17.4	19.2	17.2	14.4	13.4	14.8	13	3.6	1
8036_S_ind_1_2_3_crop	9	47	a13_Sporobolus_indicus_1_8036_3.3	595.74	59.6	353.6	261.8	86.6	27	14.8	13.4	16.6	22	19.8	18.6	17.4	11.8	12.4	12.8	11.8	12.4	11.4	7.2	1.8	1	458	564	437	226.4	80.2	25.2	9.6	5.6	6.2	9.2	10.6	13	15.8	15.8	20.6	19	18	12.6	4.4	1
8036_S_ind_1_3_3_crop	9	47	a13_Sporobolus_indicus_1_8036_3.3	825.48	65.6	38.8	29.2	32.6	31.8	34.4	34.4	30.8	29	28.4	27.6	27.2	27.2	26.2	24	24.4	24.8	28	11.8	5.8	1	420.6	482.4	317.4	110.6	28.4	7.8	6.2	13.4	13.6	12.4	18	18.2	20.2	19.4	15.6	13.8	13.4	10	3.2	1
8036_S_ind_1_6_3_crop	9	47	a13_Sporobolus_indicus_1_8036_3.3	1152.3	51.4	408.6	401.4	175	46.4	15	12.2	17	14.6	16	12.8	17.8	16.4	12.2	11.2	9.8	9.4	10.2	10.8	3	1	456.4	608.2	498.4	284.8	99.8	25.8	6.8	4.8	4.8	8	9.8	11.6	15.6	14.8	13.4	16.8	13.6	12.8	5	1
8036_S_ind_1_7_3_crop	9	47	a13_Sporobolus_indicus_1_8036_3.3	837.66	65.6	54.8	39	35.2	37	33.8	33.4	34.6	30.6	28.8	30.4	28.6	28.2	26.6	25.4	26.2	26.2	27.8	10.6	4.4	1	428.2	481.6	327.8	145.4	46.8	20.4	11.2	11	12.2	12.2	20.2	17.2	19.6	21	21.4	19	18.8	12	3.8	1
8036_S_ind_1_8_3_crop	9	47	a13_Sporobolus_indicus_1_8036_3.3	904.54	47.6	357.6	315.2	113.6	27.4	14	12.6	12.2	13.8	15.6	15.8	14	12.8	14.8	13.8	11.2	11.2	14	10.6	4	1	451.2	522.2	349.8	147.8	40.4	9	6.2	8.8	8.2	13.4	14.6	17.4	19	21	20	23.2	19.4	12.6	3.6	1
8036_S_ind_1_9_3_crop	9	47	a13_Sporobolus_indicus_1_8036_3.3	555.6	58.4	85.2	28	28	30.8	32.2	30.2	29	28	24.8	26.4	24.6	24.4	27.8	25.4	24	22.4	24.8	11.2	3.8	1	439.4	546	397.6	178.2	63.6	18.2	7.6	7.8	5.8	8.6	11	13.2	18.8	20.6	21.2	18.8	17.4	12	2.2	1
9430_E_nee_1_10_3_crop	9	48	b12_Eragrostis neesii_1_9430_3.3	680.04	27	369.8	334	170	63.8	28.2	12.8	11.2	11.8	10.6	11.6	10.6	10.6	11.2	11.8	11.6	12.4	12.4	10.6	3.8	1	401.8	417.6	223.4	64.8	17.4	9.6	11	13.2	12.8	13	11.2	10.2	13.6	12.2	15	11.4	11.8	10.6	4.6	1
9430_E_nee_1_11_3_crop	9	48	b12_Eragrostis neesii_1_9430_3.3	272.28	61.6	398.8	388.2	192	66.2	21.4	11.6	9.8	8.6	10.8	8.6	12	10.6	12.6	12	13	11.4	12.8	12	5.6	1	466.6	603.2	515.6	324	148	55.6	19.4	9.8	9	7.4	7	7.4	7.4	9.8	8.8	9.2	8.6	10.8	5.6	1
9430_E_nee_1_1_3_crop	9	48	b12_Eragrostis neesii_1_9430_3.3	40.854	43.2	259	98.4	31	24	20.8	16.6	18.2	13.4	15.6	14.8	15.2	14	15	14.8	13.2	13	17.2	11.4	2.4	1	304.4	193.2	56.8	20.2	14.2	14	18.6	20.8	21.2	18.6	20	19.2	22.2	27.4	20.6	18	24.8	12.4	6.2	1
9430_E_nee_1_2_3_crop	9	48	b12_Eragrostis neesii_1_9430_3.3	106.86	86.6	361.4	310.6	124.4	35.4	16.6	14	17.8	12.4	14.2	12.6	13.6	12.6	12.2	10.8	11.2	11.4	14.2	9.4	3.4	1	455.4	621.8	540.2	328.6	146.2	54.6	17	7.4	7	11.2	12.8	14	12.8	14	15.4	13.8	12.6	12	4.8	1
9430_E_nee_1_3_3_crop	9	48	b12_Eragrostis neesii_1_9430_3.3	344.63	34.8	346.4	265.4	101	31	16.4	11.4	10.2	12.2	11.8	10.4	10.4	10	10	10.2	11.4	10.8	11.8	10.2	4.8	1	414	475.8	298.6	110.6	37.4	14	9.2	13.2	15	12.4	12.2	13.8	13	11	13	12.8	14.2	11.8	2.8	1
9430_E_nee_1_5_3_crop	9	48	b12_Eragrostis neesii_1_9430_3.3	479.16	42.6	228.4	79.4	32.6	22	20.6	19.2	20	21.6	21	18.6	17.8	14.6	13.2	14.6	14	12.8	14.2	8.6	3.4	1	458	596.8	472	247.6	73.6	21.6	7.8	8	10	14	14.8	16	16.4	13	13.4	13	11.2	11	3.6	1
9430_E_nee_1_6_3_crop	9	48	b12_Eragrostis neesii_1_9430_3.3	265.27	85.6	185.8	69.6	28	21.2	24	24.2	22	24.2	20	17.4	17.4	14.6	15.4	17.6	16.6	19	22.8	12.8	6.2	1	438.8	571.2	434.6	199.6	60.4	14.6	7.4	7.6	7.4	12.6	14.4	15.2	16.6	15.2	17.4	15	16	13.2	4.2	1
9430_E_nee_1_7_3_crop	9	48	b12_Eragrostis neesii_1_9430_3.3	668.22	29.8	357	294.2	92	24.2	13.2	11.4	14.6	19	16.4	14.4	15.4	14.8	11.6	11.8	13.4	13.8	18.4	11.6	3.6	1	332.8	236.8	63.8	16.4	13.4	16.4	15.2	13.6	14	13.2	12	14.4	12.6	13.8	12.6	11.2	13.4	9.2	5	1
9430_E_nee_1_8_3_crop	9	48	b12_Eragrostis neesii_1_9430_3.3	183.29	31	235	119	44.4	22.6	19.8	16	16	13.8	13.6	13	14.2	13.6	12.8	12.2	11.8	12.4	14.6	9.2	2.4	1	336.2	228	61.2	18.2	13.6	16.2	16	16.4	14.8	14	14.6	15.2	14.2	13.8	15	13.4	19.8	12.2	6.8	1
9430_E_nee_1_9_3_crop	9	48	b12_Eragrostis neesii_1_9430_3.3	214.13	50.2	367.6	309.8	143	42.4	15.2	16.4	14.2	15.2	16.6	13.4	12	11.8	11.6	11.4	10.4	9.8	10.6	9.6	5.4	1	450	574	490	275.2	117	43.6	13.6	8.8	7.6	7.6	10.6	12.6	9	11	12.2	9.6	10	9.2	3.8	1
8657_E_pol_1_10_3_crop	9	49	b13_Eragrostis_polytricha_1_8657_3.3	38.897	81.2	99.2	24.6	24.8	24	22.8	25.6	24.6	26.8	26.2	24	22	20.4	23.2	21.6	22	26.2	24.4	12.2	6.2	1	135.8	39.4	19.6	20.2	22.6	26.4	30.8	25.2	33	34.6	35.4	35	29.4	30.4	28.6	45.4	28.6	11.8	10.4	1
8657_E_pol_1_11_3_crop	9	49	b13_Eragrostis_polytricha_1_8657_3.3	35.23	75	102.4	30.4	19.6	16	16	14	16.2	22.4	22.8	23.8	32.4	30.4	26.4	27.4	28	28.8	26.2	12.8	5.4	1	162.2	59.6	22.8	23	29.6	26.4	28.8	29.4	27.2	27.6	34.8	27.8	27.2	25.4	38.8	29	27.2	18	9.6	1
8657_E_pol_1_1_3_crop	9	49	b13_Eragrostis_polytricha_1_8657_3.3	200	51.8	255.4	88.8	18.4	15.4	17.8	20.8	23.8	21.2	21.2	19	20.6	21	21.8	21.8	19.6	21.8	23	14.4	2.4	1	88.4	21	22.2	21.6	26	22.6	26	23	24	27.6	26.2	26.4	30.2	29.2	32.4	44	31.4	11.8	10.6	1
8657_E_pol_1_2_3_crop	9	49	b13_Eragrostis_polytricha_1_8657_3.3	172.62	75	30.6	31.8	36.8	35.8	34.2	33.8	31.2	30	33.6	29.2	29.2	28	28	25.2	27	28.8	24.6	9.6	3.4	1	382.8	311	110	25	9	9.2	11.6	11.4	16.2	20.4	21.4	28.4	24.8	26.2	30	30.8	29	19	5.6	1
8657_E_pol_1_3_3_crop	9	49	b13_Eragrostis_polytricha_1_8657_3.3	229.94	56	251	79.8	23.8	19.8	20	24.4	19.2	18.6	16	14.8	14.6	13	11	10.2	10.6	11.6	12	6.6	2.2	1	374.8	293	88.6	14.6	12.6	14.6	19	19	21.6	20.4	19.4	18.8	18.6	17.8	15	15	17.4	11	3.6	1
8657_E_pol_1_5_3_crop	9	49	b13_Eragrostis_polytricha_1_8657_3.3	88.566	68.2	31.4	20.2	35.4	34.8	35.8	27.6	28.8	25.8	27.2	27	24.2	25	24.4	23.2	23.6	25.2	25.2	9.2	4.2	1	202	66.6	20.6	15.6	17.8	21	23.2	26	33	37.8	35	32.6	35.6	30	28	32.4	22.4	11	9.6	1
8657_E_pol_1_6_3_crop	9	49	b13_Eragrostis_polytricha_1_8657_3.3	495.31	70.6	43	19.4	28.8	29.6	34.6	35.8	32.6	29.2	30.6	30.4	26.4	28	30.2	27	29.2	27.6	29.2	12.4	5.8	1	80.4	16.8	18.8	22.2	26.6	28.4	30	36.8	41	45.2	42	43.8	40	36.8	37.8	44.6	33.4	10.2	10.4	1
8657_E_pol_1_7_3_crop	9	49	b13_Eragrostis_polytricha_1_8657_3.3	2099.2	65.2	19	34	43.6	49.2	43.4	36.8	34.4	33.4	32.6	26.2	27.2	25.4	24	22.6	24	27	21.4	8.2	3.4	1	226.4	77.6	17.4	11.8	14.2	17	18.6	25.6	26.6	29	33.4	33.2	33	26	21.2	20.8	20.2	10.6	3.8	1
8657_E_pol_1_8_3_crop	9	49	b13_Eragrostis_polytricha_1_8657_3.3	25.149	79.4	177.2	49	20.4	19.6	22.8	22.8	19	21.6	20.8	23.6	24.2	23.4	24	22.4	22.4	21.6	26	12.8	5.6	1	183.4	27.6	16.2	18.2	22	22.4	22.6	31.6	27	35.2	27.8	23.6	26.2	21.6	23.4	38.2	22.4	9.6	11.2	1
8657_E_pol_1_9_3_crop	9	49	b13_Eragrostis_polytricha_1_8657_3.3	42.24	86.4	25.4	25.8	26.2	31	32.6	31.4	33.8	30.4	33.6	29	27.6	29.2	26.2	25.8	27.8	28.4	22.8	8	4.8	1	204.4	52.4	14.8	13	15.4	21	24.8	28.6	32.6	37.6	37.8	38.6	44	36.4	36	47.2	26.8	10	8.2	1
7864_S_pyr_1_10_3_crop	9	50	b15_Sporobolus_pyramiclatus_1_7864_3.3	1441.7	58	373.6	308	96.2	20.8	12.6	15.4	15	17.8	17	20	17.2	13.8	14.6	12.4	16	14	11.8	10.2	3.2	1	462.6	649.2	607	389.8	168.4	65.4	21.4	6.2	5.8	7.2	8	9	9	14.2	16.2	19.2	14.2	10.8	6	1
7864_S_pyr_1_11_3_crop	9	50	b15_Sporobolus_pyramiclatus_1_7864_3.3	677.92	36.8	407.2	424.6	273.6	107.2	33.8	13.8	10.8	11	11	10.6	13.4	13	12.2	11	11.6	14	18	14.8	7.6	1	459.4	659.6	625.8	453.6	247.2	92.8	32.6	12	9.2	10.8	9.6	9.2	6.2	6.8	9.2	8.6	9	10.4	6.8	1
7864_S_pyr_1_12_3_crop	9	50	b15_Sporobolus_pyramiclatus_1_7864_3.3	375.28	54.8	350	322	156.2	51.4	15.6	11.6	15.8	14.4	13.4	14.8	15.6	14.2	13.2	15.4	14.8	16.4	22.8	13.2	7.2	1	451.8	627.8	549.6	332.4	152.8	58.2	18.4	7.8	7.2	9.2	10.2	11	11.6	11.6	13.8	11.2	12.2	12.2	5.8	1
7864_S_pyr_1_13_3_crop	9	50	b15_Sporobolus_pyramiclatus_1_7864_3.3	2236	34	279.6	144	49.4	21.6	15.6	18	17	16	20	18.2	16.4	16	16.4	20.2	19.2	16.8	23.8	15.6	6.4	1	432	556.6	431	201.6	66.8	21.2	7.8	8.2	10	10.8	11.8	11.6	13.4	13.8	15	12.8	11.8	12.8	4.8	1
7864_S_pyr_1_14_3_crop	9	50	b15_Sporobolus_pyramiclatus_1_7864_3.3	2073.2	40.4	305.6	157	28.6	15.8	18.4	18.2	17	18.2	16	14.6	14.2	15.4	14.6	13.6	14.8	15.2	17.8	12	4.2	1	408.4	450.2	261.6	99.6	35	14	11.2	14.8	14.2	19.6	17	16	14.8	13.6	12.6	12.8	13.8	14.6	4.4	1
7864_S_pyr_1_1_3_crop	9	50	b15_Sporobolus_pyramiclatus_1_7864_3.3	300.23	42.4	385	372.2	165.6	43.4	16.8	16	14	14	16.4	14	12.4	12	13.8	11.2	10.6	9	8.8	8.4	2.4	1	439.2	586.6	500	265.4	90	28.6	8.8	8.2	8.6	16	15	12.8	11.6	12.2	14.4	14.4	13	12.6	5.4	1
7864_S_pyr_1_3_3_crop	9	50	b15_Sporobolus_pyramiclatus_1_7864_3.3	446.35	59.6	284.4	158.4	46.2	16.4	16.4	18	16.2	17.6	17	17.4	16	15.8	15.6	17.4	16.4	18.2	24	17	9	1	221.6	97	25.6	19	20.2	18.6	21.8	20	20.8	24	22	19.2	22.8	22.4	20.8	18.2	23.2	13.4	10.6	1
7864_S_pyr_1_4_3_crop	9	50	b15_Sporobolus_pyramiclatus_1_7864_3.3	636.97	41.2	308	165.2	56.8	22.2	17.8	14.8	18.8	17.2	16	14.4	12.8	13.8	12.6	13.8	15.6	15.4	20.8	14.8	4.4	1	229	106.6	25.4	15.8	16.2	19.2	21	24.6	26	23.2	23	25	26.2	30.4	28.2	36.2	33.6	14.6	11	1
7864_S_pyr_1_5_3_crop	9	50	b15_Sporobolus_pyramiclatus_1_7864_3.3	691.58	58	183.4	37.8	22.2	21.8	20.6	18.6	17.2	16.4	15	14	17.4	14.8	13.8	15	14.2	17	22.6	13.2	6.6	1	453.8	610.4	495.6	264	86.4	22.6	8.2	6.6	9.6	9	13	12.4	12.4	14.6	14.2	10.8	9.2	10.4	3.8	1
7864_S_pyr_1_6_3_crop	9	50	b15_Sporobolus_pyramiclatus_1_7864_3.3	235.72	67.6	156.8	30.8	22.2	18.8	19.8	18.2	19.2	21.6	19	16	13.2	12.8	14.2	16	13.6	17.2	21.4	13.6	9.6	1	429.6	521.6	381.6	182	59	22	10	11	12.2	15.6	13.6	13.8	11.6	12.2	11	10.4	11	10.2	5.6	1
7864_S_pyr_1_7_3_crop	9	50	b15_Sporobolus_pyramiclatus_1_7864_3.3	788.12	49.2	288.2	173.6	74	33.4	21.4	17.2	17.4	17.6	16.2	16.6	12	14.4	13.4	12.2	11.2	10.8	11.8	7	3.2	1	462	645.2	559.8	359.6	155.6	55.4	18.8	6.6	7.2	8.4	10	11.4	12.8	13.2	14.6	14.6	10	10	5	1
7864_S_pyr_1_8_3_crop	9	50	b15_Sporobolus_pyramiclatus_1_7864_3.3	1104.9	46.8	216.6	76	23.2	23.2	20.8	22.6	24.8	23.8	22.8	19	18	15.8	16.2	20.4	16.8	19	24.2	13.8	8	1	430.6	539	416.8	244.6	104.4	40.6	18.4	11.2	9.6	10.4	14.2	13.2	18.4	15.6	16.8	13.4	11	10.8	3.4	1
7864_S_pyr_1_9_3_crop	9	50	b15_Sporobolus_pyramiclatus_1_7864_3.3	92.298	78.4	406.2	385.8	187.6	59.4	18.2	11.6	13	14.8	19	16.8	17.2	19.6	18.6	20	18.6	16	13.8	10.6	4.4	1	467.6	642.4	596.8	407.2	192.4	68.8	20.6	7.8	5	3.8	6	7.6	13	11.8	11.2	11.2	15.2	18	6.4	1
9776_Era_may_2_10_3_crop	9	51	d13_Eragrostis_maypurensis_2_9776_3.3	2522.7	33.8	293	199.2	74.8	27	20.6	19.2	19.4	20.8	16.8	13.2	13.6	14	12.2	14	15.2	14.6	13	8.4	4	1	373.4	298	123.4	27.4	14.2	12	13	15	15.8	16.6	16	17	16.6	20.4	20.4	19	25.2	16.8	5.4	1
9776_Era_may_2_11_3_crop	9	51	d13_Eragrostis_maypurensis_2_9776_3.3	1045.3	33	265.8	204.6	78.6	22.8	17.2	23.4	22.8	23.6	19.8	23.4	19	16.2	13	12	12.4	13.4	13.2	8	3.8	1	258	93.2	21.2	18	14	15.4	16.6	13.8	19.8	16.4	16.6	19.4	17.8	18.2	17.2	17.6	20.8	12.2	5.8	1
9776_Era_may_2_1_3_crop	9	51	d13_Eragrostis_maypurensis_2_9776_3.3	796.93	34.4	314	190.8	43.8	13.6	13.8	19.4	18	15.4	16.6	15.2	15.8	16.8	15.6	14.4	16.4	16.8	16.8	9.6	3.8	1	189.6	58.4	22.6	17.2	22	22.2	20	21.2	18.2	20.6	19.6	20.6	24	19.8	17.8	16	21.6	11.4	7.2	1
9776_Era_may_2_2_3_crop	9	51	d13_Eragrostis_maypurensis_2_9776_3.3	905.64	38.2	402.6	397.4	206.4	63.4	17.4	7.2	9.8	12.8	16.4	19.4	18.2	18.2	16.8	14	16.4	15.6	14.4	10.8	2.4	1	145.8	32	14.8	14.6	17	17.4	23.2	21	19.2	22.6	22.2	19.2	21.8	19	24.8	32.2	28.8	14.8	13.8	1
9776_Era_may_2_3_3_crop	9	51	d13_Eragrostis_maypurensis_2_9776_3.3	1572.3	31.4	322	195.8	50.2	13.8	14.2	17.8	18	18.4	19.2	20.8	20	17.8	17.6	17	15.6	14.8	17	13	6	1	110	34.8	20.8	19.4	20.8	21.6	26.2	24.8	26	25	23	22.6	27	23.6	23.8	26.6	22.8	12.8	8.4	1
9776_Era_may_2_4_3_crop	9	51	d13_Eragrostis_maypurensis_2_9776_3.3	552.58	35.8	350.6	255	70	19.8	11.4	10	19.2	21	20.2	21.6	19.8	20.2	17	17.4	16	16	15.6	9.6	3.8	1	180.8	30.8	14.2	16.4	15	14.4	15.2	20.4	17.8	18.8	23.6	21.2	22.6	20.2	19.6	23.8	25.4	16	7.8	1
9776_Era_may_2_5_3_crop	9	51	d13_Eragrostis_maypurensis_2_9776_3.3	2089.5	47	195.6	43.2	24	19.8	22.2	24.8	23.8	25.6	27.2	26.2	25.6	26.2	22	22.8	18.6	17	17.8	9.8	3.6	1	343.2	252.6	102.2	25.2	14.4	12.8	17.4	14.8	19.4	19.2	22.2	18.4	23	25.2	22.8	24.2	27	21.4	9.2	1
9776_Era_may_2_6_3_crop	9	51	d13_Eragrostis_maypurensis_2_9776_3.3	333.33	41.6	264.6	106.4	30.8	17.4	20.6	24.6	21.6	22.2	22.8	20.4	19.4	17	18.6	20	17.8	18.6	20	11.8	2.8	1	236.8	128.2	33.2	15.6	15.4	19.4	17.6	19.4	22.6	21.2	24.8	18.8	19.2	20	20.4	22.2	26.8	14	10.2	1
9776_Era_may_2_7_3_crop	9	51	d13_Eragrostis_maypurensis_2_9776_3.3	160.76	21.6	433	516.8	354.8	150.4	46.6	15	10.8	9.2	8.8	9	9.2	7.8	9.6	7.2	8.4	9	10.4	9.8	5.2	1	315.4	196	45.4	16	13	10.4	11.2	10.4	13.4	13.6	17.2	18.4	21.6	22.8	24.2	40	36.8	20.2	10	1
9776_Era_may_2_8_3_crop	9	51	d13_Eragrostis_maypurensis_2_9776_3.3	4172	32.6	241.6	79.4	20.2	20	22	22.4	22.8	20	19.8	16.8	18.2	16.6	15.8	13.4	14.2	15.2	15.6	6.6	2.6	1	400.4	402.8	213.8	60.6	17.8	9.6	10	11	12	12.8	14	16.4	19.2	19.6	22.4	18.6	24.8	17	6.8	1
9776_Era_may_2_9_3_crop	9	51	d13_Eragrostis_maypurensis_2_9776_3.3	1794.1	41.6	83	15.6	22.4	24.4	27.2	33.2	35.2	29.2	32.4	30.2	29.6	28.4	30.6	26.4	25	23.2	20.8	10	2.6	1	232.8	75.4	16.4	18	19	24	22	21.6	21	20.6	26.4	25.2	26.6	24.8	22.4	23	22.4	13.8	5.2	1
7787_Muh_fas_3_10_3_crop	9	52	d14_Muhlenbergia_fastigiate_3_7787_3.3	413.47	44.4	412.2	439.6	255.6	96.2	32.4	13.6	10.8	9	10	10	12.2	10.4	11	10	11.8	10.8	11.6	12.8	3.6	1	362	295.6	108	30.2	14	10.4	10.8	14.2	14.6	14	16	18.4	18.2	25.4	19.8	21.4	35.6	21.2	11.2	1
7787_Muh_fas_3_11_3_crop	9	52	d14_Muhlenbergia_fastigiate_3_7787_3.3	633.69	25	413.8	482.8	300	117	39.8	15.6	9.2	8.2	8	8.4	9.2	9.2	9.6	10	11	11.6	11.6	13.4	5.6	1	427.4	462	283.2	114	36.6	12.8	12	9.4	10.6	10.8	11	11.6	10	8.6	11	10.8	12	15	5.8	1
7787_Muh_fas_3_1_3_crop	9	52	d14_Muhlenbergia_fastigiate_3_7787_3.3	813.81	29.8	326.6	196.4	47.4	15.8	13.2	15.6	14.2	12.8	9.6	10.8	11.6	10.6	10.6	10.6	11.2	11.8	12.8	11.4	2.8	1	412.4	413.2	190.2	48.2	15.4	8.6	12.2	13	14.8	14.8	17	17	14.6	13.8	12.2	12.8	11.4	9.6	3.8	1
7787_Muh_fas_3_2_3_crop	9	52	d14_Muhlenbergia_fastigiate_3_7787_3.3	701.66	33.6	329.8	240.2	87.8	25.8	17.4	13.2	13.8	12.8	12.4	12.8	13	13.8	12.8	13.8	13.6	14	16.6	12.6	4.8	1	398.8	420	209	51.2	12.8	8.8	9.8	10.6	12.8	16	14.2	14.6	14	13.8	15.2	14.2	18.8	15.4	5.2	1
7787_Muh_fas_3_3_3_crop	9	52	d14_Muhlenbergia_fastigiate_3_7787_3.3	421.22	24.8	427.4	508.2	345.4	145.4	46.6	16.4	9.8	8.6	8.4	8.4	8.4	8.6	8.6	10.4	10.4	11.8	12.2	13	5.4	1	371.6	310	152.4	57	24.8	15.2	13.8	11	12.2	10.8	10	12.8	13	15.4	16.6	20.8	32	23.4	9.8	1
7787_Muh_fas_3_4_3_crop	9	52	d14_Muhlenbergia_fastigiate_3_7787_3.3	894.91	33.8	359.8	254.4	67.4	18.6	14	10.2	12.8	13.2	12.8	12.2	10.4	12.4	10.6	11.6	12.8	11.6	14.4	9.6	6.4	1	435.6	557	420.8	186.6	64.8	20.2	7.8	7.2	9.6	12.2	14.8	14.4	14.8	12.4	12.4	12.2	13.2	11.6	4	1
7787_Muh_fas_3_5_3_crop	9	52	d14_Muhlenbergia_fastigiate_3_7787_3.3	767.06	21	441.4	537	401.2	180.4	61.4	21.4	10.8	8.4	8	8.2	8	9	8.2	8.8	9.8	9.8	9.4	12.6	4.4	1	409.8	464.2	291.2	114.6	30.6	9.8	10.2	11.4	12.2	13.4	10.8	9.2	9.2	9.8	11.2	12.4	13.2	14.6	5.8	1
7787_Muh_fas_3_6_3_crop	9	52	d14_Muhlenbergia_fastigiate_3_7787_3.3	603.75	30.2	417.6	459	311.6	152.6	56.8	22.2	9.6	10	9.2	9	8.6	9.8	10	9	10	11	10.4	13	6.8	1	417.2	486	385.2	221.4	88.2	34.6	15.8	12.2	9.2	9	12	8.6	10.6	11.2	11.2	13.8	15.8	16.6	9.2	1
7787_Muh_fas_3_7_3_crop	9	52	d14_Muhlenbergia_fastigiate_3_7787_3.3	1238.4	27	391.6	410.4	223.6	77.6	24.6	11.8	10.2	9.8	9.6	9.8	10.2	10.8	11.6	12	12.6	12.4	12.8	12.6	5.2	1	440.2	536	392	166.6	50.2	14.8	10.2	12	12	10.4	8	10.6	8.8	7.6	8	8.8	9.2	10.2	4.8	1
7787_Muh_fas_3_8_3_crop	9	52	d14_Muhlenbergia_fastigiate_3_7787_3.3	560.5	20.4	450.2	618.8	519.4	295.6	105.8	32.8	12.8	6.8	6.4	6.4	7.2	7	7.2	7.6	8.6	8.6	9	12.2	6	1	398.6	412.2	214	63	15.4	11.6	10.6	12	11.6	11.4	10	9.4	10.6	9.6	12	12	15	16	5.4	1
7787_Muh_fas_3_9_3_crop	9	52	d14_Muhlenbergia_fastigiate_3_7787_3.3	1031.2	23.2	379.2	379.6	185.8	54.8	13.2	9	10	10.4	10.8	9.6	10.4	9.4	10.2	10.6	12.8	11.4	13	14	4.4	1	442	529.2	348.8	147.4	43.2	12.8	10.8	12.6	11.4	11.8	14.4	13.4	11.4	8.4	8.4	9.2	8.4	10.6	3	1
8022_Muh_per_1_10_3_crop	9	53	d15_Muhlenbergia_peruviana_1_8022_3.3	517.8	30.4	350.4	259.8	77.4	27.4	15.4	14	11	12.4	9.6	9.6	9.6	10	10.4	9.8	11.6	10.4	10.4	9.4	2	1	426	533.6	395.4	187.6	75.2	26.4	11.4	14	15.4	9.8	10	10	9	9	9.6	8.8	9.6	8.6	3.4	1
8022_Muh_per_1_11_3_crop	9	53	d15_Muhlenbergia_peruviana_1_8022_3.3	187.92	31.6	398.6	412.6	211	68.6	23	12	11	9.6	12.8	10.8	9.8	9.8	10.8	9.6	10	10.8	12.4	15	4.4	1	403.6	434	232.8	70	17.6	10.8	10.8	11.2	11.6	9.6	11.8	11.6	15	15.8	17.6	17.2	26	18.8	13.2	1
8022_Muh_per_1_12_3_crop	9	53	d15_Muhlenbergia_peruviana_1_8022_3.3	120.37	39.2	387.6	350.4	138.8	31.2	13	11	11.2	12.4	12.8	15.2	14.4	13.6	12.8	13.2	15.4	12.4	15.4	14.8	5.4	1	254.6	81.2	15.6	15.4	16	12.4	13.8	13.8	18.6	18.2	19.6	18.4	18.2	20	21.6	28.4	34.4	18.6	11.8	1
8022_Muh_per_1_13_3_crop	9	53	d15_Muhlenbergia_peruviana_1_8022_3.3	280.95	49.2	309.2	169.8	32.6	12.8	10.2	14.8	14.8	14	17.2	17	19.8	24	21	19.6	21.2	22	33.2	19.6	6.4	1	346.4	269.4	101	26	17.6	14.8	14.8	11.4	11.6	11.4	12.8	11.2	11.8	13	16	15.8	29	19.4	7.8	1
8022_Muh_per_1_14_3_crop	9	53	d15_Muhlenbergia_peruviana_1_8022_3.3	36.2	40.2	375.2	329.2	133	37.8	15.2	11.6	14.2	14	13.8	16.4	16	12.4	13.8	12.8	15.6	13.2	20.6	17.4	5	1	238.8	121.4	32.6	16.6	20	18	19.2	16.6	16.2	15.8	15.4	15.8	15.6	21.2	21.6	38	35.2	21.4	13	1
8022_Muh_per_1_15_3_crop	9	53	d15_Muhlenbergia_peruviana_1_8022_3.3	713.43	33.4	393.6	414.4	189.6	50.6	13.8	11	11.2	12.4	16.2	16	13.8	13.8	14.6	14.6	14.6	13.4	18.2	19.2	5.8	1	229.4	60	13.2	14.2	14.4	14.4	15.8	14.6	14.2	18.2	20.2	22.8	26.2	23	31.6	48.2	37.6	16.4	11.2	1
8022_Muh_per_1_1_3_crop	9	53	d15_Muhlenbergia_peruviana_1_8022_3.3	374.72	35.8	384.8	353.4	174.4	52.6	19.8	15.4	11.8	11.6	10.2	10.8	10.8	11.6	11.2	8.6	9.2	8.4	8.8	9.2	3	1	456	596.4	505.8	295.8	101.8	34.4	13.2	9.4	9	11.4	9.6	9.2	9	11.6	10.8	10.8	10.6	13.4	6	1
8022_Muh_per_1_2_3_crop	9	53	d15_Muhlenbergia_peruviana_1_8022_3.3	204.76	33	326.2	206.4	65.8	18.6	12	11.4	12	11.6	10.4	9.8	11	12	10.2	10	10.4	11.8	13.6	10.2	5	1	416.2	446	239	75.2	19.2	10.4	10.4	12.6	13.4	12.2	13.2	10.2	11.6	11.2	9.2	10.6	11.2	10.6	3.4	1
8022_Muh_per_1_3_3_crop	9	53	d15_Muhlenbergia_peruviana_1_8022_3.3	57.962	34	423.8	526.8	398.4	214.8	88	30.8	12.4	6.6	7	7.4	7.4	7.8	8.8	8.8	8	8.8	9.2	10	4.2	1	398	437	252.8	89.8	25.2	11.2	9	11.8	12	10.8	12.8	9.8	11.8	10.8	11.8	11.8	19.6	14.4	5	1
8022_Muh_per_1_4_3_crop	9	53	d15_Muhlenbergia_peruviana_1_8022_3.3	243.57	50.6	259.8	160.6	58.4	23.4	17.8	17.6	17.6	16.8	16	16.4	16.6	15.8	14.4	15.6	17.2	16	16.8	10	7.4	1	468.8	647.8	561.6	341.2	153.2	44.8	14.6	5.4	5.8	6.2	11	10.6	17.2	17.8	14.6	17.6	15.4	10.2	3.6	1
8022_Muh_per_1_5_3_crop	9	53	d15_Muhlenbergia_peruviana_1_8022_3.3	157.12	31.8	436.4	632.2	585.8	404.2	191.4	83.4	30	13	8.2	6.6	7.8	7.6	6.8	8	9.6	10	9	15.2	6	1	378.4	369.6	194	81.8	33.2	14.8	11.4	12.2	13.6	14.4	13	12.6	13.4	21.8	19	19.2	29	21	12.4	1
8022_Muh_per_1_6_3_crop	9	53	d15_Muhlenbergia_peruviana_1_8022_3.3	407.77	31	394.6	430.4	240.6	74.2	20.8	9.2	9.6	9.8	9.4	10.8	10.6	11.2	11.4	12	13.2	13.2	11.4	9.6	3.2	1	369.2	320.6	125.2	36.2	13.4	13.4	15.4	15.4	11.4	10.8	9	9.6	10.8	11.4	11.2	9.4	13.8	12.8	6.6	1
8022_Muh_per_1_7_3_crop	9	53	d15_Muhlenbergia_peruviana_1_8022_3.3	838.26	35.4	354.2	292	122.4	31.2	11.6	11.6	11.6	13.2	12.6	13.6	13.4	13.8	12.6	11	12.2	12	13.8	12.4	4	1	434.2	564.2	472.2	291	139.8	49.8	19.4	11.6	10.8	10	7.6	8.6	10.8	10	9.8	10.6	10.8	10.4	6.6	1
8022_Muh_per_1_8_3_crop	9	53	d15_Muhlenbergia_peruviana_1_8022_3.3	73.969	23.8	451.4	571.4	435.4	211	73.4	22.4	7.2	6.6	6.4	7.4	7.6	8.4	8.6	8.6	8.4	10.2	12.6	17.4	7	1	391.4	377.4	179.6	53.6	14.6	12	13.2	14.2	15.8	13.4	14.4	16.2	18	21.2	17.4	26.4	38	25.8	10.6	1
8022_Muh_per_1_9_3_crop	9	53	d15_Muhlenbergia_peruviana_1_8022_3.3	443.4	46.4	333.2	222	72.8	23	16	16.2	12.8	11.6	10.2	10.6	10.8	10.6	10	10	10	10.6	11.2	9.8	3.6	1	451.2	612.8	527.2	315.6	131.4	49.8	17	9.4	9.4	10.2	10.4	13.8	13.4	12.8	10.4	10	8.2	9.2	5.8	1
7789_Muh_lig_10_3_crop	9	54	d16_Muhlenbergia_ligularis_2_7789_3.3	516.57	30.8	318.6	210.8	65.2	23	16	14.4	14.6	13.6	16.6	14.2	12.8	13.6	13	12.4	13	12	12.4	11	4	1	376	327.8	151.4	53.6	21	13.4	13	14.8	13.8	14.6	12.2	12	12.6	11.4	10.4	10.6	12.2	11.6	4.8	1
7789_Muh_lig_11_3_crop	9	54	d16_Muhlenbergia_ligularis_2_7789_3.3	1648.5	40	233.2	110.2	32.6	17.8	17	19.8	21	20.2	17.8	17.6	18.6	20.4	18.2	18.4	18.4	18.6	20.8	12.6	3.8	1	350.4	270.4	140.6	63.4	28.2	17	13.4	13.6	13	12.8	14.4	17.8	19	16.6	17	19.2	19	13.6	7	1
7789_Muh_lig_12_3_crop	9	54	d16_Muhlenbergia_ligularis_2_7789_3.3	1106.6	35.2	273.8	108.4	25.6	19	20.2	18.8	15.6	15.8	16.4	15	17.8	14.6	12.6	12.2	13.8	15.4	15.2	9.4	4.8	1	442.8	588.8	479.6	265.8	101.4	35	13.2	8.8	10.4	10.6	16.4	12	11.8	11.6	10	8.6	8.2	9.4	4.2	1
7789_Muh_lig_13_3_crop	9	54	d16_Muhlenbergia_ligularis_2_7789_3.3	1159.2	44.8	278.8	139.2	54.6	26	19.8	17.2	20	16.4	14.8	14.2	14	13	16.2	16.8	13.2	16.4	21.4	14.8	4.6	1	370	364.8	214.8	78	23.6	11.6	11.2	13.4	15.8	18.6	16.6	16	15.2	16.8	18.2	17.4	16.4	11.8	4.8	1
7789_Muh_lig_14_3_crop	9	54	d16_Muhlenbergia_ligularis_2_7789_3.3	1337.7	22.2	413	455	296.4	108.6	27.6	9.6	9.6	14	15.4	15	12.2	10.8	9.4	10.2	9	9.2	9.6	11	5	1	388.6	398.6	234.4	73.6	20.2	12.2	10.6	12.6	11.4	10.8	11.4	9.8	15.2	13	14.2	12	13.4	12.6	6.2	1
7789_Muh_lig_15_3_crop	9	54	d16_Muhlenbergia_ligularis_2_7789_3.3	1466.7	27.8	414.8	459.6	269	100.2	29.4	11.8	11.8	10.6	14.2	9.8	10.2	9.6	9.6	10.2	9.8	9.4	9.8	11.2	4	1	346.4	248.6	77.8	23.2	14	16.2	16	14.2	12.4	12.2	13.6	13.2	15.6	17.2	14.8	15.8	32.6	19.4	12.4	1
7789_Muh_lig_2_1_3_crop	9	54	d16_Muhlenbergia_ligularis_2_7789_3.3	844.99	35.2	406.6	394.6	227.6	85.4	27.2	12.4	12	15.6	14	10.8	10.8	10.4	11.2	10.6	10.6	10.8	13	10.2	5	1	466.8	678	677.4	504	267.6	110.4	38.8	14.4	7.4	6.8	7	8.4	10.2	10.8	8.8	9.2	8	9	4.4	1
7789_Muh_lig_2_2_3_crop	9	54	d16_Muhlenbergia_ligularis_2_7789_3.3	785.68	26.2	388.6	372.8	160.8	39.4	13.4	12.6	12.2	12.6	16.2	14	10	10.4	12	10.6	10.4	10.4	10.8	10.6	2.2	1	430.8	490.2	320	133.2	49.8	22.6	13.8	9	12	12.6	16.2	13.8	16	13.2	12	11.2	12.4	12.2	4.8	1
7789_Muh_lig_2_3_3_crop	9	54	d16_Muhlenbergia_ligularis_2_7789_3.3	1771.9	43	116.8	35.4	25.6	28.2	29	23.8	23.4	21.6	23.4	24.6	22.2	23	25.4	22.6	22.4	19.8	25.4	11.2	5.6	1	375.8	364.8	167	40.4	12.6	8.6	8.4	9.2	10.4	14.8	14.6	18.4	18	22.2	22	23.8	26.4	16.4	8.2	1
7789_Muh_lig_2_4_3_crop	9	54	d16_Muhlenbergia_ligularis_2_7789_3.3	993.1	34.8	346.2	294.6	121.6	40.2	17.6	12.8	10.6	11.4	12.6	10.8	12.2	14.4	13.6	13.4	15.2	14.2	17	11.8	4.2	1	429.8	501.4	356.6	165.4	56	20.4	11.2	11.2	12.2	14.2	15	16	13.2	14.6	15.4	12.8	14.2	10.8	4.8	1
7789_Muh_lig_2_5_3_crop	9	54	d16_Muhlenbergia_ligularis_2_7789_3.3	1172.4	46.2	222.8	59.4	18.8	22.6	21.8	21.2	20.2	19.6	20.2	22.6	22	17.6	18.2	17.8	16.8	16.8	22.4	12.6	7.2	1	439.4	540.8	399.2	185.6	57.8	15.4	6.6	5.2	6.8	7.4	9.2	11.2	13	22.6	22.4	22.8	22.6	16.8	6.6	1
7789_Muh_lig_2_6_3_crop	9	54	d16_Muhlenbergia_ligularis_2_7789_3.3	1092.6	39.4	371.8	322.6	117.6	31.8	16.4	16.8	14	13.8	12.4	10	11.6	12.2	12.6	11.8	12	13	14	11.6	5.2	1	453.2	607.6	500.4	276.8	111	34	16.4	9.8	9.2	10.8	10.4	11.8	13.8	11.2	9.6	8.6	8.4	10.2	4	1
7789_Muh_lig_7_3_crop	9	54	d16_Muhlenbergia_ligularis_2_7789_3.3	225.49	50.4	201.8	97.8	46	27	22.6	23.4	23	17.8	18.2	17.8	17.4	18.8	20.8	20.6	21.4	20.4	19.6	12.2	3.2	1	349.2	236.4	68	14.2	11.6	11.6	11.8	16.6	17.8	16.4	19	18.4	18.8	24.8	19.6	15.2	18	12.2	5.4	1
7789_Muh_lig_8_3_crop	9	54	d16_Muhlenbergia_ligularis_2_7789_3.3	211.56	22.6	386	370.2	211.6	105.8	42	19.6	11.4	10.4	9.4	9	8.8	9.4	9.8	11	14.2	14.8	18.4	14.2	8.8	1	366.6	339.4	189.2	56.6	14	8.4	12.4	19.8	17.8	15	16.8	17	18	18.2	20.2	16.6	20.2	15.8	7.8	1
7789_Muh_lig_9_3_crop	9	54	d16_Muhlenbergia_ligularis_2_7789_3.3	1414.6	34.4	319	218.8	85.2	29.6	17.6	15.2	16.4	13.4	13.8	14.2	13	14.6	14.6	13.2	14	17	18	12.6	3.4	1	368.4	359.2	196	63.8	19.6	12.6	11.8	13.2	15.2	19.6	16.4	17.4	15.6	14	16	16.4	14.4	12.4	3.4	1
9400_Spo_jac_3_10_3_crop	9	55	d17_Sporobolus_jacquemontii_3_9400_3.3	2245.1	53.4	175.8	56.6	25	19.6	21.8	21.4	20.4	16	15.8	14.8	17	14.8	13.6	17.4	15.8	17.4	21.8	13.4	6.8	1	480.2	671.2	615.2	432.2	211.4	81	28	10.2	8	8.6	13.2	12.8	13.4	12.4	13	11.8	10.4	11.6	4.8	1
9400_Spo_jac_3_11_3_crop	9	55	d17_Sporobolus_jacquemontii_3_9400_3.3	477.83	77.4	292.8	194.6	65.2	21.8	13.6	18.2	19.6	21.2	24.8	27	23.8	20.8	22.6	23	19.2	23.2	20.8	12.2	6.4	1	445	556.6	422.6	213.8	71.6	19.6	7.6	7.8	8	10.2	15.2	15.2	17.2	18.6	23.6	23.2	18.8	14	3.4	1
9400_Spo_jac_3_12_3_crop	9	55	d17_Sporobolus_jacquemontii_3_9400_3.3	1389.2	38.8	273.2	143.8	39.6	19.4	19.4	20	16.2	15.6	15.4	14.6	14.2	14.6	13.4	14.8	13.4	13.8	16.2	10	4.2	1	447.8	550.6	390.4	165.4	45.6	15.2	8.6	9.4	12.4	17.4	13.6	15.6	12.8	10.4	10	9.4	9.8	10.6	3.2	1
9400_Spo_jac_3_1_3_crop	9	55	d17_Sporobolus_jacquemontii_3_9400_3.3	1984.4	49.4	325.6	208.6	60.8	22	16.8	16	17.2	18.2	13.6	15.6	14.4	15.6	11.4	12.2	12.2	12	14.8	10.2	4.2	1	451.8	588.6	465.8	220.2	71	20.6	8.2	11.8	12.2	14.8	15.4	15.2	16.2	14.2	13.6	12.6	11.2	10.4	3.8	1
9400_Spo_jac_3_2_3_crop	9	55	d17_Sporobolus_jacquemontii_3_9400_3.3	3315.1	30.6	268.4	109.8	18.6	14	21.2	19.2	19.6	21	16.6	16.2	15.6	16.4	16.6	17.8	16.8	15.6	19.2	11	2.2	1	326	198.6	43.6	14.2	15	18.2	17.6	19.6	18.2	15.8	16	16.6	14	13.4	12.6	13	19.6	9.2	4.8	1
9400_Spo_jac_3_3_3_crop	9	55	d17_Sporobolus_jacquemontii_3_9400_3.3	1262.6	58.2	336.2	240.8	65.2	16.4	16.2	18.6	20	23	23.4	22.2	19.4	18.2	14.6	13.8	16.4	15.6	15.4	9.2	3	1	425.2	554.2	437.4	205.2	68	17.8	6.6	6.8	8	13.2	15.8	20	24.2	21.2	21	21	19	14	3	1
9400_Spo_jac_3_4_3_crop	9	55	d17_Sporobolus_jacquemontii_3_9400_3.3	2480	45.2	163.4	35	23.6	22.4	21.6	22.6	22	23.2	23.8	19.8	19.6	15.6	15.8	16	15.4	15.4	17.8	10.8	2.6	1	401.6	438.6	245.8	76	18	9.2	11.4	13.4	15.8	17.8	18.6	19.4	19.2	19.2	22.4	18	14.2	10.4	3	1
9400_Spo_jac_3_5_3_crop	9	55	d17_Sporobolus_jacquemontii_3_9400_3.3	2833.6	38.6	185.6	38.4	20.2	19.6	19.8	18	17	15	16.4	15.2	15.2	15.2	14.6	13.2	11.8	13	17.2	8.8	4.2	1	431.8	509	337.6	128.8	43	15	12	12.4	13.6	15.6	17.2	17	15.4	16.6	17.4	16.2	12.4	9.2	2.2	1
9400_Spo_jac_3_6_3_crop	9	55	d17_Sporobolus_jacquemontii_3_9400_3.3	417.76	35.2	207	75.6	23.2	20.8	23.2	25.2	23.4	23.4	21.2	19	19.4	18.2	16.4	14.8	13.8	14.2	16.2	9.4	2.8	1	362.6	338	200.4	72.4	20.8	14	13.2	16.4	14.8	15	18.8	16	19.4	15.4	16.8	16	14.8	7.4	7	1
9400_Spo_jac_3_7_3_crop	9	55	d17_Sporobolus_jacquemontii_3_9400_3.3	2354.3	34.4	232.4	86	25.6	19	21	17.6	17	18.2	15.8	16.6	17	15.8	15.8	16.4	15.6	15	18.2	11.6	3.6	1	432.6	558.4	433.4	233.4	85.8	26	10.8	9.2	9	11.4	11.2	11.8	11.8	12.4	10.6	10.8	11.2	13.4	6.2	1
9400_Spo_jac_3_8_3_crop	9	55	d17_Sporobolus_jacquemontii_3_9400_3.3	864.28	45.8	220.4	95.2	26.4	20	18.8	17.8	19.4	21	16.8	17.2	17.2	16.6	15.8	15.2	16	17.4	22	14.6	10.6	1	427	515.2	345.2	134.8	38.2	13.4	11.2	12.4	12.2	13.2	14.8	12	13.8	11.6	11.6	9.6	11.6	11.2	5.2	1
9400_Spo_jac_3_9_3_crop	9	55	d17_Sporobolus_jacquemontii_3_9400_3.3	1880.1	53.4	267.6	122.8	37.8	19	20.6	20.2	20.6	18.8	17	16.6	13.8	11.4	11.4	10.8	11	11.6	17.4	12.2	6	1	413.4	472	275.8	90.8	21.8	10.6	11.6	12	16.4	14.8	17	16.2	19.8	19.4	15.8	13.8	13.4	8.8	3.4	1
9404_S_spi_1_11_3_crop	1_Anomochlooideae_3.3	1	c2_Streptochaeta_spicata_1_9404_3.3	712.36	61	148.4	30.2	21.6	22.6	23.6	25.6	25	26.4	25	26.2	27	25.2	24.8	22.2	23.6	25.8	25.6	13	5.2	1	347.8	251	69.6	21	9.2	13	14.4	15.4	21.4	25.4	25.2	22.2	25	23.2	21.2	20.2	21.4	12.6	5	1
9404_S_spi_1_12_3_crop	1_Anomochlooideae_3.3	1	c2_Streptochaeta_spicata_1_9404_3.3	1223.8	44.8	93.8	34.2	25.8	23.2	26	25.8	25	26.2	25.2	27	25.8	24.8	25	22.8	20.6	20.6	21.8	11.6	3.8	1	272.2	138.2	38.4	14.8	12.6	17.8	16.6	19.4	17.4	15.8	21.4	23.2	20.8	23.2	21.4	22.4	24	13.6	4.4	1
9404_S_spi_1_13_3_crop	1_Anomochlooideae_3.3	1	c2_Streptochaeta_spicata_1_9404_3.3	402.53	48.2	159	51.8	22.8	27.2	25.4	24.4	23.4	25.8	21.2	18.6	18	17.2	17.2	17.6	17.2	18.8	22.2	13.4	3.4	1	356	283.2	97.2	24.2	13.2	9.8	11.6	16	17.8	16.4	19.2	17.8	16.4	19.8	20	22.2	28.8	20.4	3.8	1
9404_S_spi_1_1_3_crop	1_Anomochlooideae_3.3	1	c2_Streptochaeta_spicata_1_9404_3.3	582.06	55.4	189.6	51.6	21.6	22.2	20.8	21.8	24.8	21.4	24.2	23.6	22.8	19	19.6	21.6	18	19.8	24.6	12.4	5.2	1	402.6	399.4	224.4	81.2	21.8	11.8	12	13.2	13	16.4	19.4	19.4	20.6	17.2	16.2	16	14	10	2.6	1
9404_S_spi_1_2_3_crop	1_Anomochlooideae_3.3	1	c2_Streptochaeta_spicata_1_9404_3.3	782.01	57.4	90.6	22.2	25	28.4	27.4	24.4	26.2	25.4	22.4	23.2	24.2	24.2	28.8	27	24.4	26.2	26.4	12.2	3.4	1	337	252.6	109.4	35.4	12.6	9.6	15.8	17.4	19.2	15.8	25.8	19	23.4	24	21.6	21.4	26.2	18	4.6	1
9404_S_spi_1_3_3_crop	1_Anomochlooideae_3.3	1	c2_Streptochaeta_spicata_1_9404_3.3	1182	83	21.6	24	30.6	36.4	40.2	47	45	50.4	43.6	43	39.8	37.4	36.4	32.8	32.2	35	25	8.2	5.4	1	178.2	55.4	20.6	18	19.6	17.2	22.6	24	33.6	33.4	40.6	44.2	51.6	41.4	39.6	41.2	32	14.4	6.6	1
9404_S_spi_1_4_3_crop	1_Anomochlooideae_3.3	1	c2_Streptochaeta_spicata_1_9404_3.3	736.16	82.4	19.4	28.4	42.6	42.2	52.8	49.8	44.6	49	42.6	41	38	40.4	36.8	37.6	32.8	40.4	21	6.4	4	1	127.6	34.6	18.6	15.4	17.4	18.8	19.2	24	28.6	33	33.2	37.8	44	36	37	37.6	31.6	12.2	5.2	1
9404_S_spi_1_5_3_crop	1_Anomochlooideae_3.3	1	c2_Streptochaeta_spicata_1_9404_3.3	661.49	56.4	216.4	69.2	23.2	24.6	28.4	26.6	27.2	24.6	27.2	22.2	23	23	23.4	21.4	22.2	22.4	24	15.4	3	1	326.6	249.4	104.4	31.2	12	11.2	12.8	17	16.4	23.6	23	26	26	24.4	22.8	22.6	23.8	13.8	4.6	1
9404_S_spi_1_6_3_crop	1_Anomochlooideae_3.3	1	c2_Streptochaeta_spicata_1_9404_3.3	1013.1	64.6	52.8	23.8	31.8	32.8	35.4	34.4	34.4	28.4	30	25.2	24.8	24.4	22.6	22.2	21.6	24.8	22.6	11.6	2.2	1	345.8	240	68.8	17.6	11	13.4	16.6	16.2	20.4	17.6	18.6	20.8	20	22.6	20.4	17.6	20	11	3.6	1
9404_S_spi_1_7_3_crop	1_Anomochlooideae_3.3	1	c2_Streptochaeta_spicata_1_9404_3.3	150.68	88.4	19	25	35.4	43	44.8	44	41.2	41.4	43	34.2	32	32.8	33	32.6	31.4	34.8	29.4	9.8	2.8	1	267.4	140	43.6	17.8	15.6	14	13.4	14.8	17.2	23	28	36.4	37	40	41.6	37	35.2	18.6	6	1
9404_S_spi_1_8_3_crop	1_Anomochlooideae_3.3	1	c2_Streptochaeta_spicata_1_9404_3.3	933.79	80.2	26.4	37.4	39.6	42.2	44.2	42.4	41.2	43.8	41.6	33.2	32.2	37.4	33.6	30	29.2	35.6	23.2	6.8	2.4	1	286	146.8	29.2	12.8	12	14	15	16	23	21	24.4	29	32.6	34.8	32.8	30.4	29	17	4.6	1
9404_S_spi_1_9_3_crop	1_Anomochlooideae_3.3	1	c2_Streptochaeta_spicata_1_9404_3.3	641.99	58.6	170.6	72.4	33	28.4	23.6	22.8	22.4	23.6	23	21.4	24.2	22.6	22.8	24.6	24	23.4	26.8	12.6	4.2	1	312.8	163.6	27.4	12.4	12	13	16.8	20.4	21	25	29.2	26	25.2	27.8	23.4	27	27	15	8.8	1
7736_C_tes_1_10_3_crop	4_Bambusoideae_3.3	2	a1_Chusquea_tessellata_1_7736_3.3	169.31	82.6	21.8	24	31.6	39.2	33.8	46.4	36	40	42.2	36.6	41.6	35.8	31.4	30.4	30.4	30.6	21	5.6	2.4	1	80.4	19.8	23	23.8	25.8	31.4	26.8	33.4	36.6	39.2	40.2	39.4	40.4	35.6	35.2	45.4	29	8.4	10	1
7736_C_tes_1_1_3_crop	4_Bambusoideae_3.3	2	a1_Chusquea_tessellata_1_7736_3.3	788.16	60.4	16.8	27.8	35	38.8	50.6	49.8	41.6	37.8	43	31.6	32	27	27.6	27.4	23.2	24	17.8	4.6	1.6	1	65.4	28.6	25	24.6	23	24.6	28.2	28.2	27.4	30.6	24.6	24.6	24.2	21.4	22.6	22.4	22.6	11.4	4.4	1
7736_C_tes_1_2_3_crop	4_Bambusoideae_3.3	2	a1_Chusquea_tessellata_1_7736_3.3	353.7	61.2	27	41.2	44	38.4	37	40	38.2	32.8	30.8	29.2	29	30	28.8	26.2	24.8	27	20.6	6.4	3.2	1	225.6	65.6	14.8	13	15	19.2	20.8	31.6	31.4	30.2	27.4	25.8	24.2	20.8	19.4	19.6	21.4	13	4.4	1
7736_C_tes_1_4_3_crop	4_Bambusoideae_3.3	2	a1_Chusquea_tessellata_1_7736_3.3	359.61	52.2	76.8	27.8	29	31.2	33.2	31.8	28.4	27.8	23.6	24.6	23.2	21	21.2	19.6	19.6	19.2	20.2	9.8	5	1	391	351.6	165.2	38.4	9.4	9.8	10.8	12.6	16.2	17.2	19	20.6	21.6	20.4	17.4	15.4	16.4	13.6	4.2	1
7736_C_tes_1_5_3_crop	4_Bambusoideae_3.3	2	a1_Chusquea_tessellata_1_7736_3.3	160.69	43	158.8	71.6	39.6	25.4	26	26.4	23.6	20.8	19.8	18.2	17.8	17.2	16.4	15.2	14.6	15.2	17.6	8.4	5.6	1	228.8	63	14.6	17	21.6	24.2	22.4	21.4	24.8	17.6	22.8	20.2	18.6	21.6	18.2	18	24	15.2	5	1
7736_C_tes_1_6_3_crop	4_Bambusoideae_3.3	2	a1_Chusquea_tessellata_1_7736_3.3	82.793	91.2	34.4	23.8	31.6	33.2	36.2	40.6	40.2	41	42.8	38.8	37.4	42.6	40.2	37.4	31.6	37.6	20.4	6.6	5	1	273.8	168.6	75	25.8	13.8	13.8	15.2	16.4	17.4	28	24.4	30.2	37	32.8	38.2	39.2	34	19.4	8.4	1
7736_C_tes_1_7_3_crop	4_Bambusoideae_3.3	2	a1_Chusquea_tessellata_1_7736_3.3	256.29	80.8	42.8	58.4	57.8	51	50	50.8	52.2	48	38.8	34	31.8	31.4	29.4	29.8	29	31	17.8	6.8	4.6	1	273.2	113.4	16.8	10.8	11	11.4	13.4	14.4	20.6	22.8	31.8	31	28.6	39.2	30.2	28	18.2	8.4	4.4	1
7736_C_tes_1_8_3_crop	4_Bambusoideae_3.3	2	a1_Chusquea_tessellata_1_7736_3.3	207.04	99.4	29.6	46.2	55	57.2	57	54.6	54.4	53.6	47.4	42	42	37.4	35	34.6	33.4	35.4	21.2	3.2	6.2	1	161.4	46	16.8	15.6	16.6	20.2	24.6	29.6	37	37.2	38	42.4	43	39.8	32.4	44.2	30.4	13.6	6.8	1
7736_C_tes_1_9_3_crop	4_Bambusoideae_3.3	2	a1_Chusquea_tessellata_1_7736_3.3	241.58	81.2	33.8	45.4	52.6	53.8	55.6	47.6	42.4	39.4	33.4	33	31.4	33.6	32.6	35.4	32.4	34.8	19.8	4.4	5	1	291	137.8	26	12.6	14.8	14.2	13.4	15.6	16.6	21.2	26	25	31	37.4	37	36	34.8	20.8	4.6	1
7737_C_tes_2_10_3_crop	4_Bambusoideae_3.3	2	a2_Chusquea_tessellata_2_7737_3.3	214.22	31.4	281.8	155.8	44.2	18.2	13.2	13.4	14	13.4	11.8	12.4	11.2	13.2	11.6	10.6	12.2	13	11.6	8.6	2.6	1	347.6	290.8	86	23	14.8	18	16	12.4	12.8	15.2	13.2	12.6	12	12.2	12.2	11.8	12	9.2	3.8	1
7737_C_tes_2_1_3_crop	4_Bambusoideae_3.3	2	a2_Chusquea_tessellata_2_7737_3.3	152.15	40.2	272	133	44.4	20.2	20	16.4	15.6	16	15	15	13.8	13.8	13.6	13.2	13.8	14.8	17.8	11	4	1	374.6	356.8	172.6	59	19.4	15	13.6	13.2	14.6	14.6	14.6	14.4	15.2	15	12.6	11.4	10.6	10	4	1
7737_C_tes_2_2_3_crop	4_Bambusoideae_3.3	2	a2_Chusquea_tessellata_2_7737_3.3	155.55	43.4	252.4	90	28.2	19	16.8	15.6	15.6	16	18	18.6	17.2	17.4	16.8	16.6	15.2	15.6	19.6	14	5.8	1	328.2	215.4	50.2	12.4	14	14	16	18	16.2	19.6	18	23.2	19.6	18	18.6	19.6	21.6	12.6	4.4	1
7737_C_tes_2_3_3_crop	4_Bambusoideae_3.3	2	a2_Chusquea_tessellata_2_7737_3.3	151.74	35.2	372.4	316	142.4	49	19.2	13	9.8	10.8	10	9.8	9.6	10.4	11.8	12	11.6	11.6	12.2	12.6	4.6	1	306	165	38.6	15.2	15	15.2	18.2	19	24.4	19.4	20	18.2	17.4	20.8	17.8	20.4	27	18.6	7.8	1
7737_C_tes_2_4_3_crop	4_Bambusoideae_3.3	2	a2_Chusquea_tessellata_2_7737_3.3	40.377	47.6	375.8	369.8	191	63.6	19	10.8	9.8	9.2	10.4	11.6	12.6	11.4	11.2	10.6	12.4	12	14.2	13.4	4.8	1	326.2	179.6	39	13.8	17	16	17.6	17.4	21	17.8	23.2	21.2	22.2	22.2	19.4	19.4	28.2	16.8	6.4	1
7737_C_tes_2_5_3_crop	4_Bambusoideae_3.3	2	a2_Chusquea_tessellata_2_7737_3.3	116.09	46.6	243.8	93.2	26.2	19.4	17.2	17.8	17.8	15.8	17.2	16.4	16.6	17.2	17	18	17	16.6	17.4	11.8	3.6	1	236.2	78	17.6	17.8	20	19.8	21	20.4	21.8	19.8	23.2	19.6	19.8	22	18.6	19.8	22.4	14	7.4	1
7737_C_tes_2_6_3_crop	4_Bambusoideae_3.3	2	a2_Chusquea_tessellata_2_7737_3.3	326.48	63	26.4	30.6	36.6	39.2	36.2	38	31.6	30.6	28.6	28.4	28.2	26.2	25.8	24.4	23.4	23.2	23.2	6.8	1.6	1	303.2	188.2	42.4	13.2	14.2	13.4	16.2	19.8	22.6	25.6	29.8	26.6	27.6	30.4	26	26.4	28.6	17.4	4.4	1
7737_C_tes_2_7_3_crop	4_Bambusoideae_3.3	2	a2_Chusquea_tessellata_2_7737_3.3	194.09	38.6	386.8	343.6	127.2	34.4	15.4	11	11.4	11.2	11.2	12	11	11.4	11.8	10.6	12	11.8	11.8	11.4	3.2	1	324.4	180.6	46.2	17.4	17	20.8	20.2	15	17.6	16	15.4	16.8	14.6	14.6	13.6	15.2	19.8	12.4	4.6	1
7737_C_tes_2_8_3_crop	4_Bambusoideae_3.3	2	a2_Chusquea_tessellata_2_7737_3.3	88.802	34.2	423.4	453.6	264.2	90.8	26.2	13.2	11	10.4	11.6	11.8	13	14.2	12.6	12.2	15.2	15.6	15.6	17	5.8	1	275	102.6	24.6	17.8	19.6	19.4	20.2	17	19.6	14.6	17.8	20.2	18	21	18.6	20.4	30.8	19	7.8	1
7737_C_tes_2_9_3_crop	4_Bambusoideae_3.3	2	a2_Chusquea_tessellata_2_7737_3.3	118.9	35.2	347	278.6	109.6	29	13.8	13.6	12.4	13.4	11.8	10.8	10.8	12	13.2	13.6	14	13.4	13.2	10.4	2.4	1	376.4	356.4	168.2	49.2	16.2	10	11	13	14.4	12.2	12.8	13.6	13.2	11.8	12.6	12.8	14.6	9.4	6.4	1
7284_C_eff_1_10_3_crop	5_Pooideae_3.3	3	b6_Calamagrostis_effusa_1_7284_3.3	780.39	38.4	137	35.8	23.4	20.8	20.2	18.4	18.4	20.6	19.4	17.4	16.2	15.4	15	13.4	13.2	13.8	16.4	9.4	3.4	1	360	317.8	112.8	25.6	7.6	7.4	10.4	14.6	17	21	20.2	24.2	23.4	24	24	25.2	24.4	13.8	3.4	1
7284_C_eff_1_12_3_crop	5_Pooideae_3.3	3	b6_Calamagrostis_effusa_1_7284_3.3	929.71	38	140.4	29.2	19.2	24.2	19.6	19.6	20.4	19.8	19.8	16.8	16.2	16.8	17	15	15	17.4	20	11.6	3.6	1	319	206.8	50	11.2	15.2	14.6	18.2	17.8	20.2	18.2	18.4	22.8	20.6	24.2	21	17.2	18.8	11.8	4.2	1
7284_C_eff_1_1_3_crop	5_Pooideae_3.3	3	b6_Calamagrostis_effusa_1_7284_3.3	127.22	40	402.4	409.4	220	72.2	18.6	9.8	10.6	9.2	8.8	8.6	10.8	11.8	12.2	12.6	13.8	14.6	15.4	13.8	3.4	1	358.8	253.8	87.4	25.4	14.2	13.4	13.8	13	13.4	13	11.6	11.4	11	11.6	12.4	12.2	24.4	16	7	1
7284_C_eff_1_2_3_crop	5_Pooideae_3.3	3	b6_Calamagrostis_effusa_1_7284_3.3	50.439	25.2	445.4	557.6	447.8	280.8	145.2	62	25.8	10.8	7.4	7.8	7.6	7.4	9.6	8.8	8.6	8.4	9.4	12	5	1	395.4	399.4	207.2	59.6	16	10.4	9.2	10.8	12.4	14	11.8	13.4	12	14.2	14	14.8	25.4	17.4	7.8	1
7284_C_eff_1_3_3_crop	5_Pooideae_3.3	3	b6_Calamagrostis_effusa_1_7284_3.3	64.657	19.2	478.2	707.2	741.4	589.6	349.4	161.6	59	20.2	7	5.6	5.2	5	5.4	6	5.6	6	5.8	7.8	5.2	1	315	210.8	59.6	21	15.6	15	18	14.8	14	12.2	11.8	11.2	11.8	14.4	16.2	18.2	35.4	21.6	12	1
7284_C_eff_1_4_3_crop	5_Pooideae_3.3	3	b6_Calamagrostis_effusa_1_7284_3.3	117.76	28.6	461.8	648.8	605.8	407.4	223.6	97	34.8	15.8	7.4	4.8	5.6	5.6	6.4	7	6.6	7.4	7.8	10.6	5.4	1	385.6	405.2	200	52.6	10.4	8.2	11.4	11	9.6	9.8	10	9.2	11.6	10.8	11.6	9.2	13.4	15.6	10.8	1
7284_C_eff_1_6_3_crop	5_Pooideae_3.3	3	b6_Calamagrostis_effusa_1_7284_3.3	151.96	22.6	432.4	523.4	386	172.8	54	15	8.2	7.6	7	6.8	7.4	8.2	7.4	9	8	9.8	9.8	14.4	6	1	389.8	390.8	208.8	72.6	22.4	11.6	14.4	12.8	11.6	12.2	11.2	11.8	12.8	12.4	13.2	15.2	23.2	18.2	7.6	1
7284_C_eff_1_7_3_crop	5_Pooideae_3.3	3	b6_Calamagrostis_effusa_1_7284_3.3	123.95	19.6	458.4	648.4	566.4	345.2	143.2	50	15	8	5.8	5.6	6.4	6.4	6.8	8	7.8	9.6	8.4	9.2	4.6	1	324.8	222.8	109.6	42.6	16.6	13.8	15.8	14.6	16.2	13.4	15.8	16.6	18	24.2	20.8	23	35.6	21.2	9.6	1
7284_C_eff_1_8_3_crop	5_Pooideae_3.3	3	b6_Calamagrostis_effusa_1_7284_3.3	324.14	45.2	130.2	25.2	21.6	23.2	21.8	22	18.2	20.4	19.4	17.6	19	17.6	17.4	18.8	17.6	17.8	20.4	10.6	2.2	1	214.6	85.6	23	17.4	18.8	21	22	20.6	23.6	21	23.2	20.6	19.8	21	18.8	18.8	22.2	11	6.2	1
7284_C_eff_1_9_3_crop	5_Pooideae_3.3	3	b6_Calamagrostis_effusa_1_7284_3.3	512.53	39.8	356.8	287.2	98.6	27.8	13.2	13.4	15.4	12.4	9.6	11.6	10.4	10.8	10	11	10.6	10.4	11.4	10.2	4	1	362.6	307.6	114.6	35.4	16.6	18.2	15.2	15.8	15.8	17.6	14.8	21.4	21.2	17.6	15.4	16.8	23.2	11.8	4	1
9047_Poa_annua_1_10_3_crop	5_Pooideae_3.3	4	a4_Poa_annua_1_9047_3.3	47.272	87	16.4	35.2	38.8	43.6	39.2	38	32.4	30.2	33.8	30	29.8	27	24.4	22.6	22.4	29.6	18	6.2	4.2	1	191.8	129.8	73	37.8	24.2	25.8	25	28.6	28.8	35	28	32.2	34	29.2	27.4	41.6	24.4	12.4	8.6	1
9047_Poa_annua_1_1_3_crop	5_Pooideae_3.3	4	a4_Poa_annua_1_9047_3.3	252.57	61.4	60.2	18	21.2	25.8	30.8	33.8	37.4	34.8	37.2	33.2	28.6	28.2	27.8	23.6	24.6	26.6	20.6	8	6.2	1	420.2	449	259.4	83.8	25.6	11.4	9.4	9.8	11.8	12.4	14.8	14.8	18.6	18.8	16.8	14.4	15.2	14.4	4	1
9047_Poa_annua_1_2_3_crop	5_Pooideae_3.3	4	a4_Poa_annua_1_9047_3.3	529.99	57.2	22.2	25.4	39.4	37.4	34.6	36.2	37.8	34.8	32.2	30.2	28.6	24.8	26	23.8	23	27.2	20.4	7.8	3	1	267.6	105	25.8	14.2	11.6	15.4	18.2	27.6	29.4	34.4	31.8	31	34.6	27.2	26.2	22.8	24.4	12	5.4	1
9047_Poa_annua_1_3_3_crop	5_Pooideae_3.3	4	a4_Poa_annua_1_9047_3.3	885.75	64.8	39	22.2	29.8	34.2	35.8	40	36.8	38.8	42.8	36	33.4	30.8	26.8	25.8	27.8	34.6	23.8	7.8	4.4	1	352.2	262.2	71.8	16.2	12.6	10.8	12	12	13	15.4	21.6	22.8	24.4	28.8	27.8	30.2	41.6	25.2	5	1
9047_Poa_annua_1_4_3_crop	5_Pooideae_3.3	4	a4_Poa_annua_1_9047_3.3	149.86	78.4	26.6	35.8	41.4	42.4	45.4	39.6	45.4	49.6	41	39.6	37.6	35.8	32	33	31.8	32	18.4	9.6	8	1	396.2	426.8	227.8	79.6	21.2	8.4	7.2	7.2	10.8	10	10.6	12.4	18.6	17	20	21.2	25.6	18	4.2	1
9047_Poa_annua_1_5_3_crop	5_Pooideae_3.3	4	a4_Poa_annua_1_9047_3.3	265.34	67	105.8	35	21.4	21.6	26	26.6	30.2	26.4	29	28.8	27.6	26.2	24.8	24.8	24.6	23.4	24.6	13	3.2	1	182.4	95.6	33.4	19.6	18.4	18	21.8	25.4	26	27.4	26.8	26.2	22.6	23	28.8	26.4	23.4	17	12.4	1
9047_Poa_annua_1_6_3_crop	5_Pooideae_3.3	4	a4_Poa_annua_1_9047_3.3	942.4	65.8	26.8	19.8	30.2	35.8	29.4	35.4	35.2	40	44.6	35.4	37.4	33.8	29.4	27.6	28.4	32.2	18.4	5.6	4.2	1	408.4	488.8	322.4	149.6	41.8	13.6	6.6	8.4	10	11.6	11.8	13.8	16.2	18.2	18.4	19.4	15.4	12.4	4.2	1
9047_Poa_annua_1_7_3_crop	5_Pooideae_3.3	4	a4_Poa_annua_1_9047_3.3	947.78	60.8	91.2	17.4	22.8	23.4	27.6	30.2	29.2	31.6	29.8	32.2	26.2	26.8	28.2	27.6	27	25	25.8	10	3	1	212.8	60.6	18.6	15.8	17.2	17.4	19	26.8	27.2	33.2	31.4	32.8	37	33.4	33.8	28.6	27.6	14.8	4	1
9047_Poa_annua_1_8_3_crop	5_Pooideae_3.3	4	a4_Poa_annua_1_9047_3.3	459.73	94.8	20	27.8	39	42.6	43.6	47.6	45.4	51.6	47	43.4	44.4	45.4	38.6	37.4	35.8	39	21.8	5.8	6	1	411.2	470.8	293.8	103	29.4	8.2	6.2	6.2	7.4	6.8	6.4	7	14.6	15.8	28.8	25.2	23.8	23.4	6.2	1
9047_Poa_annua_1_9_3_crop	5_Pooideae_3.3	4	a4_Poa_annua_1_9047_3.3	52.02	90	32.6	19.6	30.8	33.2	36.8	35.2	37	31.6	30.4	29.2	27.6	26.4	29.6	26	27.4	29.4	26.8	10	5.8	1	110.6	25.2	17.8	21.4	18	22.8	24.2	29.2	26.8	35.6	31	35.4	38.6	33.2	31.6	34	28.2	10.2	9	1
7808_Poa_annua_2_10_3_crop	5_Pooideae_3.3	4	a5_Poa_annua_2_7808_3.3	145.61	54	192.6	73.8	29	25.4	23.4	20.4	18.2	18	20.2	18	19.2	18.8	19.4	18.2	17	18.4	19	11.2	4.6	1	349.4	305.2	167	86.8	43.6	20	15.8	14	17.4	17.4	19.6	18.2	20.2	19.4	18.2	20.4	18.4	11.4	6.2	1
7808_Poa_annua_2_12_3_crop	5_Pooideae_3.3	4	a5_Poa_annua_2_7808_3.3	65.942	59.6	369.4	319	133.4	41	16.4	11.2	11.4	11.4	14	14.4	12.2	14.6	13.4	14.6	17	17	24.8	20.6	6.4	1	304.6	159.6	33.8	12.6	13.6	15.4	19.6	20	20.4	18.8	20.2	20.8	20.8	22	19.4	26.6	28.6	18	11.6	1
7808_Poa_annua_2_1_3_crop	5_Pooideae_3.3	4	a5_Poa_annua_2_7808_3.3	405.05	65.8	161.4	41.4	20.6	25	27.8	24.4	22.6	23	24.2	26	21.2	24.4	21.2	20.6	21.4	21.4	21.6	10	2.6	1	203.2	43	12	15.4	17.4	23	20.4	23.2	22.6	34	32.2	32	31	23.4	31.6	42.4	31.8	15.2	8.6	1
7808_Poa_annua_2_2_3_crop	5_Pooideae_3.3	4	a5_Poa_annua_2_7808_3.3	602.21	52.2	70.8	26.4	30.6	28.8	29.6	31.2	21.8	21.6	19.2	22	20.4	19.8	20.4	19.6	19.4	22.4	24.8	15.2	2.6	1	398.2	434.4	265.2	106.6	31.8	9.8	9.8	10.4	11.8	14.4	17	21.2	21	21	17.8	16.8	19.2	14.8	4.8	1
7808_Poa_annua_2_3_3_crop	5_Pooideae_3.3	4	a5_Poa_annua_2_7808_3.3	693.22	50.8	259.8	147.8	66.2	29.8	19	15	20	22.4	21	21	23.2	20	23.4	22.6	20.2	21.8	25.4	15.4	4.4	1	75	24.8	22	25.6	25	24.6	22.8	21.2	25.2	29.8	26	23.4	30.4	24.8	28.8	39	24.4	10	8.6	1
7808_Poa_annua_2_4_3_crop	5_Pooideae_3.3	4	a5_Poa_annua_2_7808_3.3	77.22	38	293.4	183.2	67.8	31.6	16.8	15.8	14.8	15.6	15	15.2	14.6	15.8	14	13.8	15.2	14.4	15.2	9.4	4.4	1	342.6	272.2	108.8	40.2	18.6	16.2	16.6	16.2	19.6	16.8	20.4	19.6	20.8	21.8	18	17	20	12.6	5.4	1
7808_Poa_annua_2_5_3_crop	5_Pooideae_3.3	4	a5_Poa_annua_2_7808_3.3	135.75	50.8	298.2	153.2	31	17.6	17	17.2	17	14.4	13	13.6	13.4	13.4	13.6	13.6	14.2	13.6	15.2	10.4	3.8	1	357.4	289.8	98	20.6	12.4	12.8	15.6	19.4	22.8	21.4	15.2	15.8	14.6	15	14.8	17	22.4	14.2	5.2	1
7808_Poa_annua_2_7_3_crop	5_Pooideae_3.3	4	a5_Poa_annua_2_7808_3.3	92.217	54.6	355.4	267.6	90.8	15.4	9.4	10.2	12.4	13.4	15.6	15.6	16	21	21	22	16.4	20.8	22.8	15	4.8	1	81.4	21.8	19.8	19.2	19.6	21.2	25	24.8	25	24	23.6	21.6	27.6	23	25.8	31.4	25.6	11.4	6	1
7808_Poa_annua_2_8_3_crop	5_Pooideae_3.3	4	a5_Poa_annua_2_7808_3.3	68.789	37	375.4	328	154.4	54.2	21.4	13.8	12	10.4	10	9.8	9.2	10.2	10.6	11.2	12.6	13.2	20.2	18.6	9.2	1	327.8	263.8	126.2	43.8	20.4	19.4	16.4	20.6	20.8	18.8	19.2	20.2	18.2	19.6	21.8	27.6	27.6	15.4	9.8	1
9784_A_rec_2_11_3_crop	6_Aristidoideae_3.3	5	a8_Aristida recurvata_2_9784_3.3	31.847	132.8	447	589.2	506.6	298	110.6	32.4	10.8	8.4	7.4	7.2	8.8	6.4	6.6	6.6	7.8	12.6	12.4	14.2	8.2	1	167.2	25.6	12.2	16	17.6	16.6	19.4	19.6	24.2	24.8	24.8	24.8	33.2	32.6	42.8	56.6	37.8	30.6	5.6	1
9784_A_rec_2_12_3_crop	6_Aristidoideae_3.3	5	a8_Aristida recurvata_2_9784_3.3	22.134	154	388.8	471	388.6	223.6	91	35.8	15.4	10	7.8	10.2	11	10.2	11.6	11.2	16.6	17	16.8	23	12.2	1	67	27.6	17.4	18.8	27.2	27.4	30.8	35.6	39.4	47.2	48.8	45.2	54.2	76.2	81	61.4	35	32	8.8	1
9784_A_rec_2_1_3_crop	6_Aristidoideae_3.3	5	a8_Aristida recurvata_2_9784_3.3	67.116	17.2	480.6	726.4	778.4	652.2	450	218.4	94.8	32.2	14	6.2	5.2	5	5.8	5.2	6.2	7.4	7.6	7.4	5.8	1	151.8	60	18.8	14.2	20	20	19.6	22	25.2	25.6	32.6	31.4	38.2	70.8	87	67	37.2	32.6	3.4	1
9784_A_rec_2_2_3_crop	6_Aristidoideae_3.3	5	a8_Aristida recurvata_2_9784_3.3	42.078	23.4	449.2	612.4	530.8	323	145.6	56.6	19.6	12.8	9.2	10.4	10.4	13.6	12.6	10.6	9.6	9.2	8.6	9.6	5.2	1	221.8	60.8	14	12.8	12.6	16.4	18.6	16.6	21.8	21.4	23.2	27.2	22.6	31.2	64.4	66	39.8	29.4	10.4	1
9784_A_rec_2_4_3_crop	6_Aristidoideae_3.3	5	a8_Aristida recurvata_2_9784_3.3	26.56	45.4	463.8	575.4	479.8	258.8	95.2	30	9.2	7.8	7.6	8.2	7.6	7.6	7.8	8.6	9.4	8.8	9.6	13	4.6	1	208.2	57.8	13.6	14.6	16.6	18.4	16	16.2	19	21.2	18.2	20	25	23.8	28	57.4	32.6	23	9.6	1
9784_A_rec_2_5_3_crop	6_Aristidoideae_3.3	5	a8_Aristida recurvata_2_9784_3.3	24.312	43.8	415	511.4	460.6	354.8	222	111.2	45.8	25.2	11.4	9.4	7.2	11	10.8	13.2	9.6	10.8	19.8	14.2	11.6	1	340.6	258.6	82.8	24	11.8	9.6	10.8	11.2	11.2	14.8	14.2	20	16.6	20.6	20	24.4	39.8	23.4	11	1
9784_A_rec_2_6_3_crop	6_Aristidoideae_3.3	5	a8_Aristida recurvata_2_9784_3.3	26.641	118.4	443.6	557.6	451.2	257.4	107	35.8	15	8.2	7.4	8.2	8.4	7.6	9.6	11.2	10	11	12.4	15.4	8	1	103.6	11.4	16.4	21	23.8	24	24	25.2	33.2	36	36	31.8	38.4	46	83.8	59	29.6	34.6	2.6	1
9784_A_rec_2_7_3_crop	6_Aristidoideae_3.3	5	a8_Aristida recurvata_2_9784_3.3	111.18	50.4	292	139.4	25.6	17	18.8	17.6	16	16.2	16.2	18.2	16.8	17.8	18.8	22	18	17	20.8	11.8	4.2	1	264.4	82.4	15.6	14.6	17	17.8	18.8	18	15.8	13.8	15.2	14.8	16.8	23.6	21.2	19.4	27.2	14.4	10.8	1
9784_A_rec_2_9_3_crop	6_Aristidoideae_3.3	5	a8_Aristida recurvata_2_9784_3.3	128.22	34.6	418.8	492.8	350	168.4	63.8	22.4	12.8	9.8	9.8	10	10	10.2	8.8	9	10.6	10.4	10.4	12.8	7	1	253.6	105.2	17.8	10	13.4	15.8	19.4	18.4	18.8	24.4	26.4	28.8	27.6	24.2	26.4	30.4	32.4	16.4	10	1
9785_A_rec_3_10_3_crop	6_Aristidoideae_3.3	5	a9_Aristida recurvata_3_9785_3.3	24.569	102	71.2	45.2	27	30	24.6	28.6	28.8	27.2	37.6	26.8	29.2	35.6	27.4	25	23.2	32.8	24.2	9.6	6.6	1	346.4	315.4	151.8	46.8	16.2	11	10.4	10.6	14	16.4	14.8	17	21.2	26.6	28.6	29	32.6	26.2	11.8	1
9785_A_rec_3_11_3_crop	6_Aristidoideae_3.3	5	a9_Aristida recurvata_3_9785_3.3	529.74	50.4	41.6	26.2	30	28.6	30.6	26.8	27.2	23.6	22	24.2	21.4	23.4	23.8	22.8	24.6	22.6	23	14	3	1	197	38	12.4	13.4	16.4	19	20.6	29.4	28	35.6	26.6	30.2	33.4	29	28.2	32.4	23.8	12.4	5	1
9785_A_rec_3_13_3_crop	6_Aristidoideae_3.3	5	a9_Aristida recurvata_3_9785_3.3	642.94	29.2	332	195.2	58.8	16.2	12.4	12.6	15.2	13.2	14.6	12.8	13	15	14.6	15.2	12	11.8	16.4	11.2	3.8	1	304.4	176.2	53.2	21	17	12.2	12.4	12.8	15	15.4	16	18.6	15.6	16.4	14.2	14.8	16.6	10.8	4	1
9785_A_rec_3_14_3_crop	6_Aristidoideae_3.3	5	a9_Aristida recurvata_3_9785_3.3	634.65	28	326.4	201.6	50.8	16.6	17.2	14.8	13.2	13	13.2	13.2	11.2	13	13.8	13.6	13.6	12.4	12.8	7.2	2.2	1	296.6	194.8	71	18.4	11.4	14.2	18.2	18.2	19.8	17	19.8	19.2	19.4	23	18.6	20.6	25	15.2	6	1
9785_A_rec_3_15_3_crop	6_Aristidoideae_3.3	5	a9_Aristida recurvata_3_9785_3.3	547.35	56	122.8	34.2	22.4	29	20.4	19.6	21.2	22.4	25.2	23.2	21.8	20.6	20.4	19.8	18.4	19.4	23	10.8	8.2	1	329	210.4	45.6	10.6	11.6	15	17	22	20	21.4	27.8	28	26.2	20.6	20.6	23.8	28.8	19.2	9.6	1
9785_A_rec_3_16_3_crop	6_Aristidoideae_3.3	5	a9_Aristida recurvata_3_9785_3.3	1189.2	45.6	191	67	18	18.2	21	20.2	20	21	19.8	19.4	18	19	22.8	23.2	19.6	22	23.6	15.4	3.2	1	280.4	126	29.4	12.6	14	18.4	20.2	21.8	22.8	23.6	27	26.2	26.8	26.2	26.2	25.4	27.6	19.2	6.8	1
9785_A_rec_3_17_3_crop	6_Aristidoideae_3.3	5	a9_Aristida recurvata_3_9785_3.3	135.63	29.8	363.2	309.2	138	50.4	21.2	14	12.6	13	12.2	12.6	12	12.6	11.4	11.2	11.6	11.8	10.8	9	4.2	1	323.8	201.4	49	11.2	14.4	19.2	18.4	16.4	17.8	18.6	17.4	19.2	20.2	20.2	19.8	20.2	24.8	15	8	1
9785_A_rec_3_18_3_crop	6_Aristidoideae_3.3	5	a9_Aristida recurvata_3_9785_3.3	687.67	39.8	362.8	329.2	128.6	38.4	15.2	11.2	11.2	11.4	12.4	12.4	13	12.2	12	12.2	14.8	13.6	14.8	12.2	2.2	1	267.2	94	18.6	15.8	15	17.4	19.6	18.6	20.4	18.8	21	19.2	23	25.8	19.4	23.6	32.4	19	4.8	1
9785_A_rec_3_19_3_crop	6_Aristidoideae_3.3	5	a9_Aristida recurvata_3_9785_3.3	159.87	28.6	367.4	307.4	112.8	32.2	13	11.8	12	12.4	10.6	14.8	11.8	14.2	13.8	14.6	15.4	13.6	14.4	11.6	4	1	285	143.2	37.4	17.2	15.4	15.8	16.4	18.2	18.8	21.4	23.4	20	19.4	17.8	17.4	17.6	24	15.2	5.8	1
8692_E_col_1_10_3_crop	7_Panicoideae_3.3	6	b11_Echinochloa_ colonum(colona)_1_8692_3.3	1068.4	46.6	357.8	332	165.2	54.8	18.8	13.6	17.4	17.8	17.8	15.6	15	12.8	13	10.2	11.8	11	14.2	9.8	2.4	1	423.6	511.6	371.6	163.8	54	17.4	9.8	11.2	10.8	16	20.4	24.8	19.8	18.4	18	15	13.8	13.8	4.8	1
8692_E_col_1_11_3_crop	7_Panicoideae_3.3	6	b11_Echinochloa_ colonum(colona)_1_8692_3.3	215.15	42.4	260.8	92.2	22	22	22.8	19.2	22	20	19.6	18.6	20.6	16.4	16.4	14.8	15	14.2	16.6	8.6	2.8	1	341.2	241.2	81.2	22.2	15	18.8	17.2	19.8	22	21.4	19.4	21.4	21.6	25.8	23.8	22.4	20.8	12.2	4.6	1
8692_E_col_1_12_3_crop	7_Panicoideae_3.3	6	b11_Echinochloa_ colonum(colona)_1_8692_3.3	101.11	51.8	331	248	76.8	22	11.4	11.6	13	13.2	12.6	16	17.8	20.6	21	21.4	20.8	18.6	20.8	15.6	4.8	1	86.4	28	26	26.2	23.8	25.4	20.6	23.6	23	21	20	22.8	20.4	22.6	24.2	48.2	34.2	14.4	12.4	1
8692_E_col_1_13_3_crop	7_Panicoideae_3.3	6	b11_Echinochloa_ colonum(colona)_1_8692_3.3	751.86	35.8	348	254.6	77.4	23.8	13.6	10.2	8.6	10.4	9	10	10.8	11	11	10	11	10.8	17	10.4	7.6	1	422.2	493	295.8	105.8	32.4	16.8	13	11.8	12.2	11.6	9.8	12	12.2	12	12.8	11	11	9	3.2	1
8692_E_col_1_1_3_crop	7_Panicoideae_3.3	6	b11_Echinochloa_ colonum(colona)_1_8692_3.3	18.402	33.2	431.4	526.6	400.2	192	71.2	23.2	11.2	8.8	7.8	6.4	6.4	7.6	8	7.6	6.8	7.8	7.4	10.6	3.4	1	349.8	256.2	86	22.6	13.6	15	18	13.8	17	14	15	13.4	13.6	18.2	15	15.2	24.2	16.2	11	1
8692_E_col_1_2_3_crop	7_Panicoideae_3.3	6	b11_Echinochloa_ colonum(colona)_1_8692_3.3	558.85	36.6	181.4	44.6	22.6	25.8	24.2	20.4	19.2	16	15.2	14.4	16.4	14.6	15.2	15.8	14.4	14.8	16.4	8	2.8	1	335	256.8	90.6	25.2	12.2	15.8	17.6	20	21.4	21.4	22.8	25.2	26.6	26.2	21.4	17.6	18.8	10.2	4.2	1
8692_E_col_1_3_3_crop	7_Panicoideae_3.3	6	b11_Echinochloa_ colonum(colona)_1_8692_3.3	620.75	26.4	384.8	367.2	178.6	52.8	15.8	11.2	11.8	11.2	9.6	10.8	10.2	10	11.4	11.4	11.4	11.6	11.2	11.2	4.4	1	381.6	390.6	179.2	56	13.6	13.8	15.6	18	16.2	17.2	14	16.2	15.6	15.8	16.8	13.8	14.8	10.6	3.4	1
8692_E_col_1_4_3_crop	7_Panicoideae_3.3	6	b11_Echinochloa_ colonum(colona)_1_8692_3.3	45.285	41.4	260.2	99.6	23.8	17.4	17.6	20	19.8	19.8	19.2	17.2	15.6	14	14.2	13.2	12.2	14.2	16.2	8.8	4.4	1	425.8	493.6	314.6	132.6	43	17.6	9.4	8.8	11.6	11.8	11.6	14.2	17.8	17.6	20	19.2	14	12.8	5.2	1
8692_E_col_1_5_3_crop	7_Panicoideae_3.3	6	b11_Echinochloa_ colonum(colona)_1_8692_3.3	450.77	34.6	286.6	144.8	39.8	17.6	17.6	10.8	15.6	14.4	12.8	14.4	13.6	16.4	15.2	14	13	13.2	15.2	10.6	4.8	1	379.6	400.2	199.2	55.4	15.2	12.4	16.4	14.6	16.4	22	20.6	17.4	17	16.8	17	15	14.4	9.4	1.6	1
8692_E_col_1_6_3_crop	7_Panicoideae_3.3	6	b11_Echinochloa_ colonum(colona)_1_8692_3.3	970.21	34.2	239.8	76.6	23.8	18.6	15.8	18.4	18	18.4	16.2	15.8	15.8	18.8	16.8	16.2	15	15.4	15.6	10.6	4.6	1	348.6	284	86.2	18.6	11.8	12.4	14.2	18.6	16.6	18.8	18.6	22	21.8	22.2	20.2	21.4	26.2	15.6	5.8	1
8692_E_col_1_7_3_crop	7_Panicoideae_3.3	6	b11_Echinochloa_ colonum(colona)_1_8692_3.3	312.79	56	240	162.6	46.4	19.2	15.2	17	15.4	18.4	19.6	19.8	17.8	20.4	24	21.4	19.8	25	28.6	14.6	9	1	303.6	147	29.8	11.2	15.8	18	18.2	17	20.4	17	21	17.8	21.4	26.8	19.8	19.4	28	15	6.2	1
8692_E_col_1_8_3_crop	7_Panicoideae_3.3	6	b11_Echinochloa_ colonum(colona)_1_8692_3.3	352.43	31	291.2	185.8	54.2	18.6	14	14.4	15.2	15.8	16.6	14.6	14	14.4	12.2	12.2	12	11.6	15.2	9.8	4.4	1	394.8	395.4	207.4	68.2	18.6	11.6	10.8	14.4	16.6	15	18	18.8	18.4	19	20.4	19	19.6	13.6	4.8	1
8692_E_col_1_9_3_crop	7_Panicoideae_3.3	6	b11_Echinochloa_ colonum(colona)_1_8692_3.3	3612.3	38.4	192.6	88.6	27	23.4	22	20.8	20.6	18.6	21.2	20	17.6	17.8	15.8	17.2	14	16.2	15.8	7.6	3.8	1	427.6	513	349	137	38.2	13.2	8	10.4	9	11.2	13	13.2	17.2	13	17	15.2	19	13	3.8	1
8672_P_rep_1_11_3_crop	7_Panicoideae_3.3	7	a10_Paspalum_repens_1_8672_3.3	27.997	108.6	372.8	364.4	167	44.6	13.2	7.6	9.6	10.8	14.2	13.4	13.2	14	14.8	13.8	14	14.4	16.8	17.2	4.4	1	359.4	269.2	87.8	28	12.2	14.6	15	15.8	17	18	20.8	18.2	15.8	19.4	19.6	20.6	31	19.4	9.4	1
8672_P_rep_1_12_3_crop	7_Panicoideae_3.3	7	a10_Paspalum_repens_1_8672_3.3	152.29	40.4	367	315.6	107.2	22	8	10	8.8	13.8	14.6	14.2	16	15	15.8	14.8	18.4	16.6	17.8	13.4	4.2	1	69.8	24.6	23.2	22	20.4	19.4	21.8	20	24.8	28.4	25.4	24.8	24.8	20.4	28	44.4	29.4	12.6	13.6	1
8672_P_rep_1_13_3_crop	7_Panicoideae_3.3	7	a10_Paspalum_repens_1_8672_3.3	101.89	63.6	369.2	461.6	363	190.8	80.2	28.2	18.4	12.4	11.8	13	13	17.4	14	15.8	14.2	23.4	17	16.6	10.6	1	242.4	240.8	129.4	49	19	17.6	16	19.2	21.8	20	20.6	30.2	23.2	24	21.6	30.4	23.8	18.4	12.6	1
8672_P_rep_1_14_3_crop	7_Panicoideae_3.3	7	a10_Paspalum_repens_1_8672_3.3	119.46	74.2	191.8	100.8	34.6	22.2	19.2	21.8	20.6	23.4	23.8	23	20.6	22.4	21.2	20	19.8	26.4	30.4	18.2	5	1	144	42	16.2	14.4	16.6	25.8	26.4	25.4	33	40.2	40.6	41.8	39.6	39	43	56.6	39.2	15.6	7.8	1
8672_P_rep_1_15_3_crop	7_Panicoideae_3.3	7	a10_Paspalum_repens_1_8672_3.3	165.93	38.4	359.2	325.6	116.2	24	10	9.8	13.2	17.6	13.8	14.8	15.4	15.8	17	16.4	15.4	16.2	15	14.8	3	1	128.6	22	19.8	22.8	25	25	24.4	25	21.8	24.2	18.6	20.8	27.8	22.2	29.4	46.2	31.2	13.6	11.6	1
8672_P_rep_1_2_3_crop	7_Panicoideae_3.3	7	a10_Paspalum_repens_1_8672_3.3	114.25	73.2	219	131.6	79.6	37.6	21.6	15.6	16	15.6	16.8	13.6	16	15	15.2	18.2	16.8	16.6	21.6	15	6.8	1	309.2	206	61.4	19.4	13.4	14.8	16.2	16.4	23.8	20.4	17.2	17.4	19.6	21	19.6	19	29.6	17.4	6.2	1
8672_P_rep_1_3_3_crop	7_Panicoideae_3.3	7	a10_Paspalum_repens_1_8672_3.3	361.26	52.4	217	52.6	19.2	20.2	22.6	24.2	17.8	21	20.6	20.2	19.2	18.2	21.2	19.6	16.4	18.4	25.2	16.2	7	1	344.8	287	150	55.4	15.2	11.2	12.2	12.4	14.4	14.8	17.6	15.8	14.6	18.4	17.2	20.2	27.2	17	4.8	1
8672_P_rep_1_4_3_crop	7_Panicoideae_3.3	7	a10_Paspalum_repens_1_8672_3.3	223.62	56.6	340.8	286.4	141	48.4	21.4	12.4	11.4	12	13.4	13	13.2	14.8	14.6	16.2	15	16	19.6	15.2	6	1	317.4	254.8	134.2	53.6	22.8	15	12.8	12.8	14	14.4	15.6	17.8	18.4	19.6	15.2	17.6	22.6	16.2	7.4	1
8672_P_rep_1_7_3_crop	7_Panicoideae_3.3	7	a10_Paspalum_repens_1_8672_3.3	500.89	40.2	415.6	494	314.6	120	41.6	15.4	9.4	10.2	9.8	10.4	10.6	9.8	10.6	9.8	11	12.6	12	13.8	4.2	1	271.4	103	19.6	14.8	17.4	20.2	21.8	21.2	19	18	19	16.4	16.4	16.2	19	31.2	31	16.4	14.8	1
8672_P_rep_1_9_3_crop	7_Panicoideae_3.3	7	a10_Paspalum_repens_1_8672_3.3	26.869	35.6	443.4	554.2	421.6	213	74.2	25.2	9.8	6.6	7	7.4	7.8	8.4	8.8	9	9.6	8.6	8.4	10.4	6.2	1	396.6	393	188.6	53	15.6	10.8	14.4	15	13.2	15	12.6	14.6	12.6	11.2	10.2	11.2	16.8	13.4	8	1
9386_P_rep_2_10_3_crop	7_Panicoideae_3.3	7	a11_Paspalum_repens_2_9386_3.3	417.95	37.2	349.4	277.4	112.8	40.2	15.2	13.4	16.4	15.2	12.4	11.8	12.4	13	12.4	13.8	13.4	13.2	15	13.2	2.6	1	329.4	225.2	70.4	21	14.6	13.4	15.6	14	14.4	17.2	18.4	18.6	15.6	17.2	18.4	16.8	20.6	13.6	7	1
9386_P_rep_2_1_3_crop	7_Panicoideae_3.3	7	a11_Paspalum_repens_2_9386_3.3	2004.4	58.2	94.6	22	28.4	28.4	32	26.4	28.4	21.8	20	20.4	19	17.8	19.2	19	19.6	21.2	21	11	3	1	451	557.4	449	230.2	76	23.8	8.4	8.6	9.6	11	13	18.2	17.4	17.4	15	15.2	12.2	11.2	2.4	1
9386_P_rep_2_2_3_crop	7_Panicoideae_3.3	7	a11_Paspalum_repens_2_9386_3.3	904.41	53.8	257.8	149.2	39	20.8	19.6	19.8	18	14.6	16	16.4	16	16.4	17.4	17.4	15.8	16.2	20	12.8	3.4	1	375.6	366	210.4	77.8	26.8	13.4	14.8	13.8	15.6	17.6	16.6	15.4	19.4	16.8	15.8	12.2	15	12.2	5.2	1
9386_P_rep_2_3_3_crop	7_Panicoideae_3.3	7	a11_Paspalum_repens_2_9386_3.3	1650.1	51.8	271.4	112	20	13.8	18.4	18.4	19.8	21.8	22.4	20.4	18.6	17.2	14.2	13.8	12.6	13.8	17	9.8	5.4	1	447	544.4	401.2	175.8	60.8	20	7	7.8	10	13.2	14.8	19.2	23.8	19.8	20.2	18.4	20.6	11.8	3	1
9386_P_rep_2_4_3_crop	7_Panicoideae_3.3	7	a11_Paspalum_repens_2_9386_3.3	733.63	51.6	251.6	116	42.8	23.2	20.4	13.2	13.6	13.4	12.4	12.2	12.4	14.4	13.6	13	12.8	14	16.4	11.6	5.6	1	450.4	540.4	373.6	144.2	44.2	10	9	10.4	16.2	17	18	13.6	14	12.4	13.8	11	13	11.8	4.6	1
9386_P_rep_2_5_3_crop	7_Panicoideae_3.3	7	a11_Paspalum_repens_2_9386_3.3	612.83	42.2	335	222.2	50.8	15.6	12.6	12.6	12.8	13.8	12.6	14.4	13	14	13.4	13.8	14	14	14.4	10.2	5.2	1	373	306.6	117.4	25.6	11.6	13.4	13.6	13.4	16	18.2	21.4	23	19.8	20	20	20.8	28.2	20.4	7.4	1
9386_P_rep_2_6_3_crop	7_Panicoideae_3.3	7	a11_Paspalum_repens_2_9386_3.3	419.82	41	325.2	196.2	49.2	17.4	15.6	13.8	13.8	14.8	15.4	15.2	14.2	15	16	15.8	17	15.6	15.4	11.4	3.2	1	412.6	473	295.4	122	40.4	16.8	12.6	12	13	15.2	13	17.8	14.4	14	13.8	14	21.8	18.2	6	1
9386_P_rep_2_7_3_crop	7_Panicoideae_3.3	7	a11_Paspalum_repens_2_9386_3.3	346.09	38.8	383.6	367	190.4	60.2	20.4	14.6	12.2	13	14.4	14.4	12.4	13	12.8	13	15.4	15.6	22.2	16.4	6.2	1	346.2	298	137.6	51	20	15.4	13.8	14	13	15	15.6	13	14.2	14	14.6	16.2	23.2	20.4	6.6	1
9386_P_rep_2_8_3_crop	7_Panicoideae_3.3	7	a11_Paspalum_repens_2_9386_3.3	333.77	49.4	248.6	85.8	19.8	18.8	18.4	17.4	16.4	15.6	15.4	13	13.2	13.8	13	13	12.8	12.8	13.8	8.6	3	1	381	316.4	132.8	41.6	18.4	14.6	16.8	14.6	18.6	17.6	15	15.6	16	15.8	17	14.6	14.8	12.4	3.8	1
9386_P_rep_2_9_3_crop	7_Panicoideae_3.3	7	a11_Paspalum_repens_2_9386_3.3	268.14	43.8	261	122.4	38.6	21.8	18	19	15.2	11.8	13.4	14.4	14	15.4	14.2	12.6	12.4	12	14.8	10.4	4.8	1	401	398.6	211.2	70	23.4	14.4	14.2	15.2	16.4	20.2	15.2	14.8	16	16	17.4	13.4	15.6	12.8	3.4	1
8037_S_indi_2_10_3_crop	9_Chloridoideae_3.3	8	a14_Sporobolus_indicus_2_8037_3.3	206.85	58.6	175.4	80.4	33.6	22.2	20.6	18.8	22	21	18.4	16.6	20.6	18.4	18.6	19.4	18.8	25.8	22.4	13.2	13.2	1	425.2	443.2	239.4	82.2	20.4	9.2	11.6	14	15.4	13.2	18.2	19.4	13.8	13.6	14.6	14.2	12	7.8	3.2	1
8037_S_indi_2_1_3_crop	9_Chloridoideae_3.3	8	a14_Sporobolus_indicus_2_8037_3.3	625.33	82	115.2	64.6	33.6	26.4	26	26.2	26.8	26.4	24.8	24.2	25.6	25.6	27.2	26.2	26.2	27.6	31.6	14.6	6.6	1	476.2	711.2	691.6	506.8	275.2	117.8	36.4	9.8	4.8	3.2	3.8	5.6	6.4	9.2	11.4	11	12.6	12.8	7.4	1
8037_S_indi_2_2_3_crop	9_Chloridoideae_3.3	8	a14_Sporobolus_indicus_2_8037_3.3	419.69	75.8	212.6	63.6	24.6	21.6	20.8	20	21.6	17.6	18.6	20.8	19.4	17.2	15	15.2	14.8	16.4	18.2	11	4.4	1	458	595.6	464	229.2	79.4	23.2	7.2	6.2	9.8	9.4	14.2	16.4	16	17	20.6	17.8	20.4	18	6.2	1
8037_S_indi_2_3_3_crop	9_Chloridoideae_3.3	8	a14_Sporobolus_indicus_2_8037_3.3	673.8	52.4	203.2	107.4	51	25	17.4	17.6	17.6	18.2	18.2	19	21.4	22	19.2	18.2	22.8	20.6	21.8	13.2	5.2	1	414.4	499	342.8	148.2	50.6	17	12.4	12	13.4	12.8	13.8	13.6	14	13.8	15.2	12.8	13	13.4	4.4	1
8037_S_indi_2_4_3_crop	9_Chloridoideae_3.3	8	a14_Sporobolus_indicus_2_8037_3.3	834.72	40.4	338.8	251.6	82.6	23	12.8	15.6	15	15	13.8	14.2	15.6	14.8	14.4	14.4	15.6	15.6	15.6	14.8	3	1	380.6	418	297.2	131.6	51.8	23.4	13.6	12.6	12.8	12.4	14	14.4	12.8	11.2	10.4	12.4	13.4	14.8	5.2	1
8037_S_indi_2_5_3_crop	9_Chloridoideae_3.3	8	a14_Sporobolus_indicus_2_8037_3.3	502.33	48.4	202.6	78	32.6	19.2	19.8	18.2	17.4	16.4	16	16.8	16.2	14.6	17.2	18.2	16.8	16.8	21.4	15.8	6.8	1	389.6	376.8	183.4	52.8	17	14.2	14	12.6	14.2	17	14.6	11.2	13	11.4	11.6	10.2	10.6	8.6	2.8	1
8037_S_indi_2_6_3_crop	9_Chloridoideae_3.3	8	a14_Sporobolus_indicus_2_8037_3.3	759.65	52.4	151.8	47.8	25.6	27.8	21.2	23	24.2	22.6	19.2	17.6	18.2	17	17.6	19.4	17.4	19.6	21.2	12	3	1	452.4	588.8	491	280	101.6	31.4	8.6	5.6	7.6	10.4	11.8	13.6	11.2	14.2	12.2	12.2	9.8	13.6	8	1
8037_S_indi_2_7_3_crop	9_Chloridoideae_3.3	8	a14_Sporobolus_indicus_2_8037_3.3	312.69	60.2	182.2	38.6	25.4	20.4	23.6	21	18.8	18.8	18.6	17.8	19.6	18.4	18.2	18.4	16.8	15.6	21.2	10	4.2	1	410.8	445	247.6	80.4	19.8	10.8	10.6	11.8	15.4	14.8	14.6	12.8	14	11.8	15.6	14.2	14.4	11	3.2	1
8037_S_indi_2_8_3_crop	9_Chloridoideae_3.3	8	a14_Sporobolus_indicus_2_8037_3.3	1073.2	55	73.6	23.4	26.2	30.6	28.6	28.4	27	25.8	26.4	23.8	22.4	21.2	21.2	19.6	20.4	20.6	23.2	11.8	4	1	440.8	496.2	321.2	116.4	30	9.4	7	7.8	12.4	16.8	16	18	19.6	18	21.8	18.4	18	11.8	2.8	1
8037_S_indi_2_9_3_crop	9_Chloridoideae_3.3	8	a14_Sporobolus_indicus_2_8037_3.3	754.46	78.6	163.6	35.2	15.6	18.4	21.6	28.8	30	30.6	35.4	43.4	41	38.6	41.6	36.2	30.4	25.4	24	8.8	6.6	1	477.2	645.2	567.8	349.2	162.4	53.4	19	8.4	3.8	3.4	3.6	4.2	4.6	8.6	10.6	16.4	19.4	31	14	1
8038_S_indi_3_10_3_crop	9_Chloridoideae_3.3	8	a15_Sporobolus_indicus_3_8038_3.3	412.02	51.4	260.4	131	40.8	19	15.6	15.8	15.4	15.2	15	14.4	15.2	15.6	16	18.4	18.2	17.2	17.6	12.2	6.6	1	420.4	492	326.4	122.8	39.4	14.4	12	13.6	14	11	13.4	15.6	13.2	11.2	14.8	12.8	12.6	13.8	6	1
8038_S_indi_3_11_3_crop	9_Chloridoideae_3.3	8	a15_Sporobolus_indicus_3_8038_3.3	565.27	29.4	352.6	224.4	56.8	13.8	11.8	17	18.2	20	16.4	15.2	15	13	13.4	15.2	16.6	15.2	15.6	11.8	3.2	1	366	389.6	248.8	88.4	27.6	13	8.8	11.2	12.8	16.2	17	15.6	13.6	11.8	12.8	13	17.4	13.2	7.6	1
8038_S_indi_3_12_3_crop	9_Chloridoideae_3.3	8	a15_Sporobolus_indicus_3_8038_3.3	484.84	63	163.8	40.8	17.4	19.2	21	21.8	25.8	24.6	25.8	22.8	23.4	20.2	19.6	21.2	19.2	18.8	21.6	13.2	7	1	409	476.2	300.6	127.6	44.2	18.2	11.6	16.2	14.6	12.8	15.6	12.4	14	11	11	10.6	12.4	11.8	7.4	1
8038_S_indi_3_13_3_crop	9_Chloridoideae_3.3	8	a15_Sporobolus_indicus_3_8038_3.3	1246.7	47.4	40.2	22	26.6	32	34	29.8	26.6	26	23.6	25.4	22.2	21.8	23.6	22.2	21.6	22.2	22	9.4	4	1	440.4	536.2	394.8	167.6	41.2	9.4	7.2	13.6	12.2	11.6	12.8	15.6	14.6	12.2	10.6	10	10.8	10	2	1
8038_S_indi_3_14_3_crop	9_Chloridoideae_3.3	8	a15_Sporobolus_indicus_3_8038_3.3	391.11	54	167	42.2	20	22.4	16.8	16.4	21.8	23	20.8	20.2	20	19.4	21	20.6	19	20.2	25.6	16	4.4	1	413.8	474.8	310.6	120.8	36.2	11.6	10.8	12	12.6	14.4	12.6	12.4	12.8	11.4	12.6	11.8	16	16.4	6	1
8038_S_indi_3_15_3_crop	9_Chloridoideae_3.3	8	a15_Sporobolus_indicus_3_8038_3.3	1971.9	44	182	35.4	16.8	19.8	23.2	22	18.2	18.2	19.8	17.8	19.4	18	18.6	18	16.8	17.8	21	13	4.4	1	455.6	567.4	419.6	195.6	60	17.4	10.2	10.6	9	10.6	13.4	9.8	10.2	8.8	8	9.2	9.8	10.2	4.2	1
8038_S_indi_3_16_3_crop	9_Chloridoideae_3.3	8	a15_Sporobolus_indicus_3_8038_3.3	633.69	41.2	148.6	48	19.2	21	20.8	23	23.2	22.8	18.4	18.2	20	17.4	17.4	17.4	16.4	16.6	17.2	10.6	3.8	1	417.6	467.8	297.4	122.6	41.2	12.4	11.2	10.8	12.8	14.6	13.6	14.4	10.6	10.2	10	10.2	13.2	12	6.6	1
8038_S_indi_3_17_3_crop	9_Chloridoideae_3.3	8	a15_Sporobolus_indicus_3_8038_3.3	966.69	49	167.6	56.8	20	22.4	21.8	24.4	25.8	21.4	22.4	21.6	21.6	20	21.2	20	19	19.6	20	11	4.8	1	402.8	399.4	257.6	90.6	21.8	12.2	12.6	13	16.6	14.8	17.4	17.8	16.8	17.8	18	18.4	18.8	14.4	6.8	1
8038_S_indi_3_18_3_crop	9_Chloridoideae_3.3	8	a15_Sporobolus_indicus_3_8038_3.3	326.92	56.2	251.4	84	15.2	13.4	20.4	22.6	22.8	23	23.8	23.4	23.4	19.8	19.6	17.8	16.4	17.2	18.8	7	2.8	1	382	373.4	205.2	74.2	24	13.4	11.4	11	8.8	12.4	9.8	8.6	8.6	8.8	10	9	10.2	10.4	4.2	1
8038_S_indi_3_19_3_crop	9_Chloridoideae_3.3	8	a15_Sporobolus_indicus_3_8038_3.3	733.44	39.8	265.8	118.2	27.4	13.4	16.6	19.2	20.2	17.6	16.4	15.2	17	17.6	15.4	15.4	14.2	15.6	15.8	10.4	3.8	1	419.2	480.2	353	174.6	61.4	18.4	12.6	11.8	13.6	11.6	9.6	7.8	9.2	10	9.2	8.2	10.6	12.6	4.8	1
8038_S_indi_3_1_3_crop	9_Chloridoideae_3.3	8	a15_Sporobolus_indicus_3_8038_3.3	611.5	31.8	301.8	162.4	39	19.2	15.6	15.6	16.4	16.4	13	13.4	11.4	11	10.4	11	13.8	13.6	16	11.6	4	1	399.6	437.6	300.2	152.4	55.4	19.8	11.6	11.6	14	14.8	13.4	14.6	14	13	13.8	13	12.2	11.4	4.4	1
8038_S_indi_3_20_3_crop	9_Chloridoideae_3.3	8	a15_Sporobolus_indicus_3_8038_3.3	163	69.2	67.4	27.6	35.2	36.4	32.2	32.2	24.8	24.6	23.4	23.2	19.4	19.6	21.6	19	20.8	26	22.8	12.6	8.4	1	399.8	490	357.8	168.2	67	23.6	11.4	11.4	18.8	16	20.2	13.8	13.4	10.2	8.8	8.2	8.4	7	3.4	1
8038_S_indi_3_2_3_crop	9_Chloridoideae_3.3	8	a15_Sporobolus_indicus_3_8038_3.3	693.6	30.6	359	318	130.8	46.4	24	14.6	11.8	11.4	10	10	10.2	10.8	10.6	10	10	9.4	9	7.4	2.6	1	455.2	557.6	425.2	207	71.8	21	10.6	6.6	10.8	14.2	12.6	14.8	12.6	10.8	10.8	13.2	11	12.4	5.2	1
8038_S_indi_3_4_3_crop	9_Chloridoideae_3.3	8	a15_Sporobolus_indicus_3_8038_3.3	696.39	52.8	143.6	43.2	21.4	22.6	24.2	22.6	32.8	26.8	28.4	28.2	22.8	23	21.2	21.4	20	18.2	18	8.2	4	1	452	607.6	532.6	311	126.6	40.2	12.2	6	6.8	6.8	8.6	11	13.8	17.6	20.2	17.8	12.6	14.2	4.4	1
8038_S_indi_3_5_3_crop	9_Chloridoideae_3.3	8	a15_Sporobolus_indicus_3_8038_3.3	497.94	33	377.4	329.2	133.8	33.2	14	13.4	13.4	11.4	11.2	12.6	12.2	13.2	12.8	12.4	13.6	11.6	11.2	10.6	2.6	1	403.4	461.4	288.6	124	36.8	16.2	8.2	8.4	8.8	7.8	10.6	9.2	8.6	8.4	8.6	9.4	9.8	11	3.6	1
8038_S_indi_3_6_3_crop	9_Chloridoideae_3.3	8	a15_Sporobolus_indicus_3_8038_3.3	748.66	25.8	351	313.6	135.2	43.6	22.2	14	10.4	10.4	10.4	10.2	9.8	10	11	10.4	10.6	9.2	11	12.8	5.4	1	426	530.6	375.2	184.8	71.4	27.2	17	11	12.2	14.2	15.6	13.2	12.2	10	12	11.8	10.6	12.8	7.4	1
8038_S_indi_3_7_3_crop	9_Chloridoideae_3.3	8	a15_Sporobolus_indicus_3_8038_3.3	1434	28.2	370.4	303.2	130.8	41.8	16.8	14.2	11.2	10.6	11	11.2	10.4	9.6	11.2	9.6	10.2	10	10.8	8	3.2	1	412.2	464.6	314.4	131.4	40.6	15.8	10.8	13	10.4	11.6	11.6	9.6	13	10	10.2	11	12.4	12.6	4.4	1
8038_S_indi_3_8_3_crop	9_Chloridoideae_3.3	8	a15_Sporobolus_indicus_3_8038_3.3	919.58	38	226.8	61.8	22.2	18.4	21	20.8	18.4	17.8	15	14.4	14	14.2	13.6	13.8	14	14.6	15.2	5.8	1.2	1	383.8	415.4	235.6	74	18.4	9.6	12.4	13.4	15.8	12.8	11	9.8	10.4	11.4	11.8	12	12.4	10.6	3.8	1
8038_S_indi_3_9_3_crop	9_Chloridoideae_3.3	8	a15_Sporobolus_indicus_3_8038_3.3	1151	26.4	363.6	304.8	104.4	28.6	14.8	14.4	11.4	12.6	12.4	10.4	9.6	9.8	10.2	10.4	12	11	11	8.2	1.4	1	402	476.2	323	156.8	68.4	27.6	21.2	13.8	13.4	14.4	12.2	13.8	13	12.8	10.8	9.6	8.6	9	4	1
